# Supplementary material for: Auxin and Its Interaction With Ethylene Control Adventitious Root Formation and Development in Apple Rootstock
Source: Front Plant Sci. 2020 Oct 15;11:574881. doi: 10.3389/fpls.2020.574881 (PMC7593273; doi:10.3389/fpls.2020.574881)
Supplement: Supplementary Table 1 — Primer sequences for qRT-PCR. [file Table_1.XLSX]

## Sheet: Sheet1
Table S1 Primer sequences for qRT-PCR
Gene name	Forwardorward/Reverse	Sequence
MdWOX11	Forward	CCGAAGCCAGAGCAAATCCT
	Reverse	TTCAAGGCTTGCCTGCAACT
MdARRO1	Forward	GCTCAGACTCTCCACAAAACTACA
	Reverse	ATTGGCATTAGGCTCACTTCTCT
MdLBD16	Forward	CGCCAGCAATGTGTCCAAGTT
	Reverse	GTGAGCCACGCATCCATAAACG
MdLBD29	Forward	CGCCAGCAATGTGTCCAAGTTG
	Reverse	TGGTGAGCCAGTTGAGCCTTTG
MdCYCD3;1	Forward	GCGGTGGATTGGATGCTGAGAG
	Reverse	TGAAGTTGGAGGCTGGACAAGAAC
MdCYCD3;2	Forward	GAGGAGGAGAGCGAGAACTGTGAT
	Reverse	ACACTCAGAATCCACTCAACCACCT
MdTCH4-1	Forward	GCCTCTGGAACGCTGATGACTG
	Reverse	AGAACCCGAAGACCACCAAATGC
MdTCH4-2	Forward	TCAACAACGGCGAGCTTCTTACC
	Reverse	TGTGACAGTGCCAGCGGAGTT
MdABCB19	Forward	TACAAAACCCCGGTTGGGGAG
	Reverse	CGAATGGCTGCCGTGTTCC
MdYUCCA10b	Forward	ACACCAGTTTATCCAGTA
	Reverse	TTCACAGTCCATTTCTTG
MdIAA29	Forward	ACAGTGAACCGAACGAGGAGG
	Reverse	TGTTGTGATGGTGGTGGAAGC
