# Supplementary material for: Auxin and Its Interaction With Ethylene Control Adventitious Root Formation and Development in Apple Rootstock
Source: Front Plant Sci. 2020 Oct 15;11:574881. doi: 10.3389/fpls.2020.574881 (PMC7593273; doi:10.3389/fpls.2020.574881)
Supplement: Supplementary Table 2 — Genes with three-fold change expression between IBA and Control at 12 days. [file Table_2.XLSX]

## Sheet: Sheet1
Table S2 Genes with over threee-fold change expression between IBA and Control at 12 d
Gene_ID	Control_12d	IBA_12d	FoldChange	Log2FoldChange	pval	padj	Gene_name
MD00G1030300	2.15944	17.5645	8.13381	3.02393	0.00189997	0.0416217	NRAMP metal ion transporter 6
MD00G1063300	4.85662	131	26.9736	4.75348	3.14194e-22	2.70828e-19
MD00G1077100	0.268867	4.7158	17.5396	4.13254	0.0829168	0.574277	anaphase promoting complex 6
MD00G1148400	25.7663	2.81532	0.109263	-3.19412	0.000143343	0.00535188	Protein of unknown function (DUF616)
MD00G1152400	1.14481	53.8772	47.0621	5.55649	4.11297e-13	1.18176e-10	sulfotransferase 2A
MD00G1153400	0.268867	7.31911	27.2221	4.7667	0.0164207	0.202708	cytochrome P450
MD00G1161400	11.8998	138.742	11.6592	3.5434	1.16384e-18	6.23616e-16	light harvesting complex of photosystem II 5
MD00G1215200	0.607077	6.23801	10.2755	3.36113	0.0636782	0.48988	terpene synthase 21
MD00G1220700	6.51666	0.588679	0.0903344	-3.46858	0.051802	0.430252
MD01G1025900	12.4937	0.654706	0.0524029	-4.25421	0.000757003	0.0205729	Ethylene insensitive 3 family protein
MD01G1048000	0.721362	10.4566	14.4956	3.85755	0.00408489	0.074196	O-methyltransferase family protein
MD01G1051900	2.51819	20.6567	8.20301	3.03615	0.000470481	0.0140264	O-methyltransferase family protein
MD01G1111500	11.1145	154.871	13.9341	3.80055	8.94834e-19	4.86042e-16	Protein of unknown function
MD01G1133800	0.8066	8.366	10.3719	3.37461	0.0349625	0.333646	ENTH/VHS family protein
MD01G1188600	3.27985	42.8148	13.0539	3.70641	9.53364e-08	9.7177e-06	alpha-L-fucosidase 1
MD02G1004900	0.8066	13.5507	16.7998	4.07037	0.00151188	0.0349253	Leucine-rich receptor-like protein kinase family protein
MD02G1057800	4.19335	266.086	63.4542	5.98764	8.08425e-42	4.00686e-38	xyloglucan endotransglucosylase/hydrolase 26
MD02G1063000	0.268867	4.4851	16.6815	4.06018	0.099904	0.642337	Heavy metal transport/detoxification superfamily protein
MD02G1153200	5.31376	48.0059	9.03428	3.17541	7.91379e-08	8.23595e-06	UDP-Glycosyltransferase superfamily protein
MD02G1266400	1.2835	36.773	28.6506	4.84049	6.42896e-09	8.46892e-07	root hair specific 12
MD02G1314100	10.5171	126.925	12.0684	3.59316	6.38034e-16	2.5815e-13	arabinogalactan protein 23
MD03G1004500	1.01463	29.2371	28.8154	4.84877	1.83549e-07	1.7453e-05	related to AP2 11
MD03G1016200	4.68614	0.311445	0.0664607	-3.91135	0.0747856	0.540812
MD03G1100600	1.14481	14.1995	12.4034	3.63266	0.00166399	0.0375948	DHBP synthase RibB-like alpha/beta domain
MD03G1101300	82.2788	740.109	8.99513	3.16914	5.42802e-28	7.17421e-25	cytochrome P450
MD03G1101800	86.0174	1607.94	18.6931	4.22444	1.38621e-49	9.16076e-46	Cytochrome P450 superfamily protein
MD03G1102000	6.76773	97.3814	14.3891	3.8469	1.13406e-14	4.20249e-12	Disease resistance-responsive (dirigent-like protein) family protein
MD03G1109600	6.61315	0.311445	0.0470947	-4.40829	0.0163976	0.202676
MD03G1147900	2.70568	70.8805	26.1969	4.71132	2.45006e-14	8.37475e-12	root hair specific 18
MD03G1149400	2.22879	100.034	44.8826	5.48808	2.22222e-21	1.66251e-18	Uncharacterised protein family (UPF0497)
MD03G1193100	493.588	53.5356	0.108462	-3.20474	2.3727e-28	3.48444e-25	IAA carboxylmethyltransferase 1
MD03G1214900	41.4764	402.059	9.69367	3.27704	6.11506e-25	6.5532e-22	terpene synthase 21
MD03G1263500	4.81632	0.294339	0.0611129	-4.03238	0.0632347	0.487615	Terpenoid cyclases/Protein prenyltransferases superfamily protein
MD03G1278100	0.268867	4.87809	18.1431	4.18135	0.0702069	0.519943	Thioredoxin superfamily protein
MD03G1279700	0.8066	6.63019	8.21992	3.03912	0.0873467	0.592031	Zinc finger C-x8-C-x5-C-x3-H type family protein
MD03G1291600	3.58163	50.1662	14.0065	3.80803	4.61092e-09	6.28274e-07	Pollen Ole e 1 allergen and extensin family protein
MD03G1291700	11.3349	196.88	17.3693	4.11847	1.8507e-23	1.70656e-20	root hair specific 13
MD03G1296400	1.21415	29.2156	24.0625	4.58871	3.0237e-07	2.70638e-05	Protein of unknown function
MD04G1070800	1.01463	89.509	88.2182	6.463	1.76265e-21	1.37041e-18	expansin A7
MD05G1001700	0.268867	4.81365	17.9035	4.16217	0.0806562	0.566236	Exostosin family protein
MD05G1007300	40.9735	2.62122	0.0639735	-3.96638	3.33864e-08	3.68748e-06
MD05G1037600	7.59213	0.654706	0.0862348	-3.53559	0.0230582	0.254958	sphingoid base hydroxylase 2
MD05G1108800	106.233	3492.29	32.8738	5.03887	1.40035e-72	5.55255e-68	CAP (Cysteine-rich secretory proteins
MD05G1186200	10.0851	0.654706	0.0649179	-3.94524	0.00368394	0.068679	ammonium transporter 1
MD05G1201900	1.2835	15.7137	12.2429	3.61387	0.000815657	0.0218377	2-oxoglutarate (2OG) and Fe(II)-dependent oxygenase superfamily protein
MD05G1242700	1.44272	16.8028	11.6466	3.54183	0.00054814	0.0158876	Protein of unknown function
MD05G1243700	9.1689	93.5621	10.2043	3.3511	2.17838e-12	5.57257e-10	Peroxidase superfamily protein
MD05G1268500	2.68593	33.289	12.3939	3.63155	3.99054e-07	3.41747e-05	FAD-binding Berberine family protein
MD05G1293300	1.89058	62.4131	33.0127	5.04495	7.66265e-14	2.51101e-11	Nodulin MtN3 family protein
MD06G1003800	2.0901	153.115	73.2574	6.1949	6.61386e-31	1.31123e-27	NAD(P)-binding Rossmann-fold superfamily protein
MD06G1021900	10.3962	93.2746	8.97198	3.16543	2.36265e-12	5.96696e-10	Protein kinase superfamily protein
MD06G1056900	4.11936	310.585	75.3965	6.23642	1.71243e-46	9.69995e-43	tonoplast intrinsic protein 2
MD06G1112200	10.6004	108.517	10.2371	3.35574	1.6809e-14	6.00444e-12
MD06G1114500	2.49765	36.7343	14.7075	3.87848	2.08299e-07	1.94335e-05	Aluminium activated malate transporter family protein
MD06G1148200	24.3834	383.065	15.7101	3.97362	4.18764e-32	9.76729e-29	sulfotransferase 2A
MD06G1148400	32.1317	404.694	12.5948	3.65476	1.35129e-28	2.1432e-25	sulfotransferase 2A
MD06G1151400	0.790706	8.2061	10.3782	3.37548	0.0210143	0.238701	sulfotransferase 2A
MD06G1156300	8.77259	0.96615	0.110133	-3.18268	0.0149217	0.189756	NB-ARC domain-containing disease resistance protein
MD06G1189300	6.38648	0.654706	0.102514	-3.2861	0.0604162	0.474463	F-box family protein with a domain of unknown function (DUF295)
MD06G1223700	0.537733	12.8137	23.8291	4.57465	0.000884441	0.0232882	S-adenosyl-L-methionine-dependent methyltransferases superfamily protein
MD06G1228100	2.20438	17.9086	8.12407	3.0222	0.00143841	0.0336088	Protein of unknown function
MD06G1234000	0.338211	10.5012	31.0492	4.95648	0.00200235	0.0432435	DNAse I-like superfamily protein
MD07G1008700	5.93399	0.294339	0.0496023	-4.33345	0.0401134	0.366353	C2H2-type zinc finger family protein
MD07G1046300	0.452495	19.7593	43.6675	5.44849	2.79069e-06	0.000184731	phosphate transporter 1
MD07G1053300	2.35897	82.8104	35.1046	5.13359	6.59298e-17	2.90465e-14	root hair specific 12
MD07G1061800	0.268867	6.66679	24.7959	4.63203	0.0255279	0.272612	ovate family protein 13
MD07G1095200	5.3831	47.2554	8.77847	3.13397	1.807e-07	1.72649e-05	HXXXD-type acyl-transferase family protein
MD07G1095500	77.4267	712.813	9.20629	3.20262	2.17893e-29	3.92713e-26	HXXXD-type acyl-transferase family protein
MD07G1116200	9.10616	0.605784	0.0665246	-3.90997	0.00560488	0.0941286	Protein of unknown function
MD07G1171100	1.2835	12.8885	10.0417	3.32793	0.00417144	0.0753882
MD07G1189100	2.82735	48.6611	17.2108	4.10524	2.10783e-09	3.03918e-07	Disease resistance-responsive (dirigent-like protein) family protein
MD07G1189200	46.0175	563.205	12.2389	3.61341	3.75442e-30	7.08888e-27	Disease resistance-responsive (dirigent-like protein) family protein
MD07G1189300	4.71793	60.519	12.8274	3.68116	6.35472e-10	1.00387e-07	Disease resistance-responsive (dirigent-like protein) family protein
MD07G1191900	4.033	33.5968	8.33048	3.0584	6.22098e-05	0.00264665	GDSL lipase 1
MD07G1207400	0.338211	7.0721	20.9104	4.38615	0.0173194	0.210464
MD07G1225500	6.74719	289.827	42.9552	5.42476	9.24546e-39	3.33265e-35	Pollen Ole e 1 allergen and extensin family protein
MD07G1235200	0.268867	4.63665	17.2452	4.10812	0.0958679	0.627374	zinc ion binding
MD07G1262300	10.5985	120.234	11.3445	3.50392	8.04999e-16	3.20303e-13	GroES-like zinc-binding alcohol dehydrogenase family protein
MD07G1280300	1.93552	16.1549	8.34653	3.06118	0.00221938	0.046784	WRKY DNA-binding protein 27
MD07G1302500	0.268867	9.29635	34.5761	5.1117	0.00380292	0.0704907	Protein of unknown function
MD07G1305200	1.95141	40.1542	20.577	4.36296	1.03171e-08	1.29456e-06	NC domain-containing protein-related
MD07G1307900	6.62166	0.360366	0.0544224	-4.19966	0.0183858	0.21853	Wall-associated kinase family protein
MD08G1184900	0.452495	12.7588	28.1966	4.81745	0.000457946	0.0137353	RNA-binding (RRM/RBD/RNP motifs) family protein
MD08G1233200	18.1542	231.931	12.7757	3.67533	5.64236e-24	5.59313e-21	2-oxoglutarate (2OG) and Fe(II)-dependent oxygenase superfamily protein
MD08G1233400	2.13504	19.0533	8.9241	3.15771	0.00086393	0.0228829	2-oxoglutarate (2OG) and Fe(II)-dependent oxygenase superfamily protein
MD09G1040700	3.95627	50.5862	12.7863	3.67653	5.31486e-09	7.11958e-07	Major facilitator superfamily protein
MD09G1053500	0.8066	25.3184	31.389	4.97219	8.67983e-07	6.60583e-05	Uncharacterised protein family (UPF0497)
MD09G1056000	0.676421	39.5906	58.5295	5.87109	4.05761e-11	8.37959e-09	related to AP2 11
MD09G1084600	2.33456	30.4029	13.023	3.70298	7.26397e-06	0.000432468	allene oxide cyclase 4
MD09G1084800	1.2835	12.7019	9.89634	3.30689	0.00485394	0.0845498	Protein of unknown function
MD09G1090300	0.945288	18.2494	19.3057	4.27095	7.99679e-05	0.00328056
MD09G1107200	0.8066	9.10225	11.2847	3.4963	0.0211977	0.239735
MD09G1164100	6.26291	0.720733	0.11508	-3.1193	0.0465528	0.402413	Protein of unknown function (DUF1278)
MD09G1180800	2.02075	22.2346	11.0031	3.45984	0.000209043	0.00732223	Protein of unknown function
MD09G1200900	25.5863	262.282	10.2509	3.35767	2.68797e-21	1.86355e-18	HAD superfamily
MD09G1203500	1.48302	14.2592	9.61494	3.26528	0.00367439	0.0685843	pleiotropic drug resistance 1
MD09G1243700	0.790706	8.13849	10.2927	3.36355	0.0189002	0.221834	S-norcoclaurine synthase 1
MD10G1016800	16.2253	433.421	26.7127	4.73946	9.88739e-42	4.35606e-38	pathogenesis-related family protein
MD10G1043000	1.14481	28.0024	24.4603	4.61237	5.78893e-07	4.6465e-05
MD10G1044500	9.28128	101.217	10.9054	3.44698	6.63723e-13	1.84037e-10	GDSL-like Lipase/Acylhydrolase superfamily protein
MD10G1120700	1.48302	31.9915	21.5718	4.43108	2.20986e-07	2.04727e-05	Disease resistance-responsive (dirigent-like protein) family protein
MD10G1138400	5.06929	129.629	25.5713	4.67646	3.73018e-22	3.01848e-19	cytochrome P450
MD10G1225600	3.31276	141.167	42.6131	5.41323	3.69995e-26	4.73248e-23	Peroxidase superfamily protein
MD10G1283200	18.9805	1.96651	0.103607	-3.27081	0.000253935	0.00856189	GDSL-like Lipase/Acylhydrolase superfamily protein
MD10G1284900	0.338211	23.0396	68.1221	6.09005	2.5457e-07	2.33657e-05	sodium/calcium exchanger family protein / calcium-binding EF hand family protein
MD10G1298700	0.537733	6.10676	11.3565	3.50544	0.0594272	0.469392	Polyphenol oxidase
MD10G1325300	3.90282	0.360366	0.0923349	-3.43698	0.0930357	0.616058	Stigma-specific Stig1 family protein
MD11G1005200	2.60069	30.2028	11.6134	3.53772	1.03496e-06	7.67053e-05	related to AP2 11
MD11G1014600	1.88207	17.6134	9.35855	3.22629	0.0019791	0.0429755	Cation efflux family protein
MD11G1015400	0.268867	10.5529	39.2494	5.2946	0.00140306	0.0329828	Peroxidase superfamily protein
MD11G1018100	5.3428	0.311445	0.0582923	-4.10055	0.0541894	0.442701	receptor like protein 3
MD11G1049400	0.721362	9.99804	13.86	3.79285	0.00519885	0.088964	Reticulon family protein
MD11G1062600	7.9257	0.294339	0.0371374	-4.75099	0.00729602	0.113806	UDP-Glycosyltransferase superfamily protein
MD11G1092500	9.42187	0.900123	0.0955355	-3.38782	0.0148212	0.188842	Protein of unknown function (DUF594)
MD11G1115800	42.1317	687.358	16.3145	4.02808	8.63004e-38	2.63223e-34	Disease resistance-responsive (dirigent-like protein) family protein
MD11G1141800	0.945288	15.24	16.1221	4.01097	0.000540524	0.0157244	nitrate transporter 2.4
MD11G1167400	1.14481	22.4668	19.6249	4.29462	2.28127e-05	0.0011421	germin-like protein 10
MD11G1212200	0.676421	8.44515	12.485	3.64213	0.0159842	0.199242
MD11G1238600	3.8505	482.714	125.364	6.96998	3.30001e-62	3.27121e-58	Late embryogenesis abundant (LEA) protein-related
MD11G1262600	4.8396	0.360366	0.074462	-3.74735	0.042254	0.37871	D-mannose binding lectin protein with Apple-like carbohydrate-binding domain
MD11G1287100	0.904991	9.73587	10.758	3.42734	0.00596516	0.0985109	aluminum-activated
MD11G1306600	0.268867	35.8183	133.22	7.05766	1.37092e-10	2.51659e-08	Pollen Ole e 1 allergen and extensin family protein
MD12G1031100	0.945288	31.6101	33.4396	5.06349	2.63587e-08	3.01195e-06	Uncharacterised protein family (UPF0497)
MD12G1031200	15.1599	243.032	16.0313	4.00282	2.86665e-25	3.3431e-22	Uncharacterised protein family (UPF0497)
MD12G1046500	5.7775	55.0244	9.5239	3.25155	4.17191e-08	4.54451e-06	alpha/beta-Hydrolases superfamily protein
MD12G1102700	0.676421	48.494	71.692	6.16374	4.83045e-13	1.35839e-10	Pollen Ole e 1 allergen and extensin family protein
MD12G1141400	0.607077	6.0268	9.92757	3.31144	0.0752851	0.543042	GTP-binding protein Obg/CgtA
MD12G1165000	6.36208	0.622889	0.0979065	-3.35245	0.061129	0.478734	Yippee family putative zinc-binding protein
MD12G1179200	4.43781	0.360366	0.0812036	-3.62231	0.0907907	0.606561	rfam_acc=RF00689 rfam_id=MIR390
MD12G1179300	10.7278	0.588679	0.0548741	-4.18773	0.00548326	0.0925572
MD12G1211500	4.27859	0.311445	0.0727914	-3.78009	0.0960977	0.627945	beta glucosidase 13
MD13G1018700	25.5634	2.06435	0.0807542	-3.63032	8.06682e-06	0.000471593	vacuolar iron transporter 1
MD13G1127300	376.538	42.0035	0.111552	-3.16422	5.52885e-25	6.08956e-22	acyl-CoA oxidase 1
MD13G1155800	1.2432	32.2111	25.9098	4.69542	1.66587e-08	1.98359e-06	RGA-like 2
MD13G1162500	4.47811	117.303	26.1948	4.71121	5.76524e-21	3.7475e-18	Protein phosphatase 2C family protein
MD13G1172100	6.12036	65.2516	10.6614	3.41433	2.86274e-10	4.8717e-08	Thioredoxin superfamily protein
MD13G1173400	6.14863	67.7163	11.0132	3.46117	2.79464e-10	4.79698e-08	Uncharacterised protein family (UPF0497)
MD13G1175300	3.34919	29.6276	8.8462	3.14506	6.35657e-05	0.00269278	Peroxidase superfamily protein
MD13G1224400	1.59731	14.0849	8.81793	3.14044	0.00300585	0.0588231	myb domain protein 79
MD13G1228600	0.676421	9.19692	13.5964	3.76516	0.00824045	0.124758	Plant self-incompatibility protein S1 family
MD13G1229800	16.7123	251.41	15.0434	3.91106	3.96888e-25	4.49628e-22	Disease resistance-responsive (dirigent-like protein) family protein
MD13G1230100	19.6698	320.064	16.2718	4.02431	9.60246e-29	1.58645e-25	Disease resistance-responsive (dirigent-like protein) family protein
MD13G1257300	14.893	1.85156	0.124325	-3.00781	0.0021536	0.0457868
MD13G1268400	0.268867	48.4335	180.14	7.49297	8.1526e-14	2.62812e-11	xyloglucan endotransglucosylase/hydrolase 25
MD14G1019700	0.875944	13.7986	15.7528	3.97753	0.00124705	0.0303354	peptidoglycan-binding LysM domain-containing protein
MD14G1028500	2.15093	20.4868	9.52461	3.25166	0.000634181	0.0177961	cell wall invertase 2
MD14G1031600	19.1406	241.392	12.6115	3.65667	1.17734e-22	1.0374e-19	Uncharacterised protein family (UPF0497)
MD14G1039600	4.10234	0.294339	0.071749	-3.8009	0.079002	0.558977
MD14G1070900	0.338211	16.6302	49.171	5.61974	2.55867e-05	0.00125961	DNA directed RNA polymerase
MD14G1093800	32.0473	307.435	9.59317	3.26201	3.86985e-21	2.60074e-18	cytochrome P450
MD14G1096900	2.02075	142.861	70.6968	6.14357	2.27602e-28	3.47101e-25	Pollen Ole e 1 allergen and extensin family protein
MD14G1132300	1.55237	13.161	8.478	3.08372	0.00622717	0.101194	cellulose synthase like G3
MD14G1150200	20.2599	2.11169	0.10423	-3.26215	7.76729e-05	0.00320814	Uncharacterised protein family (UPF0497)
MD14G1157500	15.7232	139.903	8.89789	3.15346	5.15396e-14	1.73186e-11	purple acid phosphatase 27
MD14G1219100	0.904991	8.64562	9.55327	3.256	0.0143685	0.184556	related to AP2 11
MD14G1240700	2.0901	17.2964	8.2754	3.04883	0.0018213	0.0402994	DNAse I-like superfamily protein
MD15G1009500	15.1766	1.37544	0.090629	-3.46388	0.00033097	0.0106004	GDSL-like Lipase/Acylhydrolase superfamily protein
MD15G1022200	8.01368	116.057	14.4823	3.85622	8.07806e-16	3.20303e-13	Peroxidase superfamily protein
MD15G1039600	1.89522	15.3621	8.10572	3.01894	0.00274226	0.0549159	WRKY DNA-binding protein 40
MD15G1050400	3.04854	40.764	13.3717	3.74111	1.62879e-08	1.94528e-06	cytochrome P450
MD15G1071200	1.55237	15.4274	9.93797	3.31295	0.00230567	0.0482948	ROOT HAIR DEFECTIVE 6-LIKE 2
MD15G1093500	0.607077	9.26612	15.2635	3.93201	0.0104021	0.147372	carotenoid cleavage dioxygenase 8
MD15G1094300	0.676421	6.89271	10.19	3.34908	0.0424111	0.379689	carotenoid cleavage dioxygenase 1
MD15G1102700	5.73256	0.588679	0.10269	-3.28363	0.0547832	0.446016	SAUR-like auxin-responsive protein family
MD15G1143900	0.875944	16.7392	19.1099	4.25625	0.000266655	0.00889995	Pectin lyase-like superfamily protein
MD15G1158900	1.34433	16.3553	12.1661	3.6048	0.00128331	0.0309517	Protein of unknown function
MD15G1159000	0.452495	7.37042	16.2884	4.02577	0.0153262	0.193227	Protein of unknown function
MD15G1165200	34.8042	3.32484	0.09553	-3.3879	1.00808e-07	1.02228e-05	Exostosin family protein
MD15G1173800	4.47811	56.2129	12.5528	3.64994	6.74607e-10	1.0531e-07	Major facilitator superfamily protein
MD15G1208300	23.828	2.32688	0.0976531	-3.35619	6.68277e-06	0.000402703	cytokinin oxidase 3
MD15G1327400	0.537733	6.2209	11.5687	3.53216	0.064941	0.496126	DNAse I-like superfamily protein
MD15G1349800	8.24801	0.949045	0.115064	-3.1195	0.0277945	0.288729	long chain acyl-CoA synthetase 9
MD15G1354300	0.338211	6.12306	18.1043	4.17826	0.0331982	0.32208	camphor resistance CrcB family protein
MD16G1001700	7.21749	255.584	35.4118	5.14616	2.32517e-36	6.58539e-33	glycosyl hydrolase 9C1
MD16G1013300	15.486	320.764	20.7131	4.37247	5.85685e-35	1.5482e-31	DNAse I-like superfamily protein
MD16G1052300	6.37607	54.4381	8.53787	3.09388	1.18465e-07	1.17431e-05	basic leucine-zipper 42
MD16G1070000	1.95141	36.9348	18.9272	4.24239	9.41099e-08	9.64225e-06	Uncharacterised protein family (UPF0497)
MD16G1086000	13.6947	1.37544	0.100436	-3.31565	0.00121465	0.0297114	Gibberellin-regulated family protein
MD16G1164900	0.452495	4.81604	10.6433	3.41187	0.0766107	0.548984	alpha/beta-Hydrolases superfamily protein
MD16G1168200	36.7403	465.875	12.6802	3.66451	1.70777e-31	3.76194e-28	Protein of unknown function
MD16G1173600	0.990229	10.8854	10.9928	3.45849	0.00684743	0.10869	Glutaredoxin family protein
MD16G1178300	2.69718	35.8907	13.3068	3.73409	5.22977e-07	4.29329e-05	Protein kinase superfamily protein
MD16G1265300	29.8769	377.283	12.6279	3.65855	4.18395e-28	5.72062e-25	Glucose-methanol-choline (GMC) oxidoreductase family protein
MD16G1266300	4.25418	83.2197	19.5618	4.28997	1.18035e-14	4.33354e-12	CAP (Cysteine-rich secretory proteins
MD16G1268200	0.990229	25.03	25.277	4.65975	8.94014e-07	6.78122e-05	2-oxoglutarate (2OG) and Fe(II)-dependent oxygenase superfamily protein
MD16G1288200	1.6132	17.8433	11.0608	3.46739	0.00111423	0.0277515	Protein kinase superfamily protein
MD17G1037400	0.676421	5.5694	8.23362	3.04153	0.0820901	0.570645	cyclic nucleotide-gated channel 18
MD17G1064300	4.36847	0.294339	0.0673781	-3.89158	0.0941871	0.620748	COBRA-like extracellular glycosyl-phosphatidyl inositol-anchored protein family
MD17G1091400	0.338211	6.33585	18.7334	4.22754	0.0312128	0.309579	formin 3
MD17G1091800	10.1487	192.121	18.9306	4.24265	2.31809e-24	2.35678e-21	uclacyanin 1
MD17G1166900	0.268867	12.4891	46.451	5.53764	0.000413625	0.0126646	Protein of unknown function
MD17G1199600	26.3038	357.95	13.6083	3.76641	3.20526e-28	4.53899e-25	2-oxoglutarate (2OG) and Fe(II)-dependent oxygenase superfamily protein
MD17G1200100	1.07547	132.543	123.242	6.94535	2.39622e-29	4.13098e-26	2-oxoglutarate (2OG) and Fe(II)-dependent oxygenase superfamily protein
MD17G1218100	9.46955	92.66	9.78505	3.29058	5.22143e-12	1.2472e-09	Plant protein of unknown function (DUF247)
MD17G1219500	0.338211	83.7519	247.632	7.95206	3.25434e-22	2.74549e-19	cytochrome P450
MD17G1265300	55.3624	2.39051	0.0431793	-4.53352	1.96453e-12	5.05814e-10	Peroxidase superfamily protein
MD17G1283500	0.537733	6.65128	12.3691	3.62867	0.0589992	0.467128	Carbohydrate-binding X8 domain superfamily protein
MSTRG.18061	0.338211	22.7043	67.1307	6.0689	3.98409e-07	3.41747e-05
MSTRG.33738	1.51207	67.0577	44.3483	5.47081	3.09557e-16	1.30577e-13
MSTRG.15465	1.48302	56.566	38.1424	5.25332	4.23869e-13	1.20912e-10
MSTRG.6818	0.676421	18.3079	27.0659	4.7584	2.76172e-05	0.00133869
MSTRG.10704	0.268867	7.09238	26.3788	4.72131	0.0226138	0.251165
MSTRG.23352	0.268867	5.89475	21.9244	4.45447	0.0409576	0.370943
MSTRG.26074	1.35749	22.2517	16.3918	4.0349	8.06127e-06	0.000471593
MSTRG.30311	1.14481	18.7343	16.3645	4.0325	0.000213579	0.00744773
MSTRG.29725	1.82123	29.5155	16.2063	4.01848	1.9662e-06	0.000136536
MSTRG.22903	0.537733	8.41573	15.6504	3.96812	0.0166832	0.204802
MSTRG.26457	0.945288	12.2453	12.9541	3.69533	0.00355806	0.0668513
MSTRG.17951	3.46348	44.7587	12.923	3.69187	2.99318e-08	3.35262e-06
MSTRG.33139	1.68254	21.5501	12.808	3.67898	0.000117119	0.00451756
MSTRG.39198	1.17386	14.6131	12.4488	3.63794	0.000670095	0.0186587
MSTRG.33907	1.35284	16.6373	12.2981	3.62036	0.000518844	0.0151604
MSTRG.39369	0.607077	7.35092	12.1087	3.59797	0.0343133	0.329244
MSTRG.22902	0.607077	6.52003	10.74	3.42493	0.0529801	0.436467
MSTRG.39627	0.990229	10.4475	10.5505	3.39925	0.0107049	0.150785
MSTRG.2071	0.676421	6.6676	9.85717	3.30117	0.0447267	0.392967
MSTRG.15699	0.607077	5.78138	9.52331	3.25146	0.0896527	0.602156
MSTRG.27619	2.0657	19.3281	9.35672	3.226	0.00074934	0.0204067
MSTRG.20018	0.721362	6.53235	9.05557	3.17881	0.0514574	0.428344
MSTRG.10009	3.3333	29.5298	8.85903	3.14715	3.63506e-05	0.00169969
MSTRG.28619	1.07547	9.50083	8.83415	3.14309	0.0236736	0.259904
MSTRG.14260	3.64246	31.968	8.77648	3.13364	2.44937e-05	0.00121704
MSTRG.464	0.875944	7.48298	8.54276	3.0947	0.0582614	0.462395
MSTRG.38312	2.54259	21.6173	8.50205	3.08781	0.000435421	0.0132095
MSTRG.27163	1.62171	13.2759	8.18636	3.03322	0.00600873	0.0989009
MSTRG.14287	28.0435	2.70196	0.0963487	-3.37559	4.76604e-05	0.00211622
MSTRG.22057	4.36847	0.294339	0.0673781	-3.89158	0.0941871	0.620748
MSTRG.13762	4.48662	0.294339	0.0656038	-3.93008	0.0912118	0.608624
MSTRG.14286	500.309	22.0214	0.0440155	-4.50584	1.16518e-39	4.62005e-36
