# Supplementary material for: Auxin and Its Interaction With Ethylene Control Adventitious Root Formation and Development in Apple Rootstock
Source: Front Plant Sci. 2020 Oct 15;11:574881. doi: 10.3389/fpls.2020.574881 (PMC7593273; doi:10.3389/fpls.2020.574881)
Supplement: Supplementary Table 3 — Genes with three-fold change expression between IBA and Control at 21 days. [file Table_3.XLSX]

## Sheet: Sheet1
Table S3 Genes with over threee-fold change expression between IBA and Control at 21 d
Gene_ID	Control_21d	IBA_21d	FoldChange	Log2FoldChange	pval	padj	Gene_name
MD00G1014800	2699.15	237.097	0.0878416	-3.50895	1.53558e-38	2.71846e-35	laccase 14
MD00G1022400	0.305907	7.52827	24.6097	4.62115	0.00695402	0.102551	RHOMBOID-like protein 5
MD00G1023600	4.88699	15.682	3.20893	1.68209	0.0343723	0.328515	Leucine-rich repeat transmembrane protein kinase
MD00G1030300	44.7125	363.422	8.12799	3.0229	1.76278e-21	8.91625e-19	NRAMP metal ion transporter 6
MD00G1038700	19.6025	111.451	5.68554	2.5073	1.17284e-10	1.6084e-08	Uncharacterised protein family (UPF0114)
MD00G1063600	194.651	734.158	3.77167	1.9152	2.28893e-12	4.10815e-10	MLP-like protein 28
MD00G1070500	85.1323	9.80366	0.115158	-3.11831	4.18943e-12	7.25181e-10	Pectin lyase-like superfamily protein
MD00G1081000	3.83323	14.0508	3.66553	1.87402	0.0205562	0.229948	EXS (ERD1/XPR1/SYG1) family protein
MD00G1081300	16.1939	65.4607	4.0423	2.01518	5.06752e-06	0.000244144	EXS (ERD1/XPR1/SYG1) family protein
MD00G1085300	784.843	90.6263	0.115471	-3.1144	6.76755e-28	6.27561e-25	NAC (No Apical Meristem) domain transcriptional regulator superfamily protein
MD00G1089100	20.8347	74.0083	3.55216	1.8287	2.37776e-05	0.000945932	RmlC-like cupins superfamily protein
MD00G1105700	19.2248	91.585	4.7639	2.25214	8.39863e-08	6.50301e-06	beta glucosidase 13
MD00G1115400	30.5066	119.174	3.90651	1.96588	1.49505e-07	1.07234e-05	Late embryogenesis abundant protein (LEA) family protein
MD00G1121500	6.48595	28.7128	4.42692	2.1463	0.000646137	0.0156214	UDP-glucosyl transferase 85A2
MD00G1125300	37.1382	129.361	3.48324	1.80043	3.60944e-07	2.43213e-05	Calcium-binding EF-hand family protein
MD00G1133500	140.9	466.513	3.31096	1.72725	1.90551e-10	2.48207e-08	PLANT CADMIUM RESISTANCE 2
MD00G1139600	4.42844	13.8076	3.11793	1.64059	0.0537483	0.435839	Protein of unknown function
MD00G1141200	0.305907	4.1441	13.5469	3.75989	0.0861816	0.57841	NAD(P)-linked oxidoreductase superfamily protein
MD00G1144300	242.709	770.976	3.17654	1.66746	2.44576e-10	3.08268e-08	Protein of unknown function
MD00G1152400	50.5846	153.431	3.03315	1.60082	1.42088e-06	8.04347e-05	sulfotransferase 2A
MD00G1163400	10.5878	42.0221	3.96891	1.98874	0.000194373	0.00564757	oligopeptide transporter
MD00G1165600	9.9501	45.1158	4.5342	2.18085	1.11391e-05	0.000484733	RING/U-box superfamily protein
MD00G1184100	4.97364	16.2268	3.26256	1.706	0.0213912	0.236549
MD00G1200800	1.22018	24.9616	20.4573	4.35454	7.69296e-07	4.70358e-05	EXS (ERD1/XPR1/SYG1) family protein
MD00G1208300	17.5191	57.7666	3.29734	1.7213	0.00018683	0.00545872	Galactose oxidase/kelch repeat superfamily protein
MD01G1029200	4.80033	19.6362	4.09059	2.03231	0.00748936	0.108717	UDP-glucosyl transferase 85A2
MD01G1038700	9.79465	1.00415	0.102521	-3.28602	0.00761495	0.109966	GDP dissociation inhibitor family protein / Rab GTPase activator family protein
MD01G1048000	78.6637	270.411	3.43755	1.78138	1.38796e-09	1.58061e-07	O-methyltransferase family protein
MD01G1062500	7.9047	23.9906	3.03499	1.60169	0.0181957	0.210101	disease resistance family protein / LRR family protein
MD01G1071900	8.40805	32.5904	3.87609	1.9546	0.00071402	0.0169877	Late embryogenesis abundant protein Alias=MD01G0054300
MD01G1086800	8.56413	62.0147	7.24121	2.85623	8.79865e-09	8.12041e-07	Basic helix-loop-helix (bHLH) DNA-binding family protein
MD01G1086900	16.5354	88.8008	5.37033	2.42501	8.34271e-09	7.77329e-07	Basic helix-loop-helix (bHLH) DNA-binding family protein
MD01G1088300	0.688132	7.09092	10.3046	3.36521	0.0238425	0.255865	NAC (No Apical Meristem) domain transcriptional regulator superfamily protein
MD01G1091200	6.87851	0.314631	0.0457411	-4.45037	0.012404	0.158814	pyrophosphorylase 1
MD01G1109900	4.65459	14.251	3.06172	1.61434	0.0726465	0.52522	rfam_acc=RF00247 rfam_id=mir-160
MD01G1121000	34.971	108.883	3.11351	1.63854	8.36123e-06	0.000378352	Protein of unknown function (DUF674)
MD01G1132200	17.9255	72.2537	4.03078	2.01106	1.93747e-06	0.000104804	Clathrin light chain protein
MD01G1139000	5.43282	0.376481	0.0692976	-3.85105	0.0339587	0.325667	zinc-finger protein 10
MD01G1139700	1.68907	7.34529	4.34873	2.12059	0.0847764	0.572928	Regulator of chromosome condensation (RCC1) family protein
MD01G1149300	2.29399	18.1511	7.91249	2.98413	0.000397609	0.0103861	O-methyltransferase family protein
MD01G1156800	289.214	15.5074	0.0536189	-4.22111	1.02949e-32	1.38261e-29	Pollen Ole e 1 allergen and extensin family protein
MD01G1172500	1.59896	17.9833	11.2469	3.49145	0.000149481	0.00453853	cytochrome P450
MD01G1176500	6.56227	0.629261	0.0958909	-3.38246	0.0342839	0.32775	KAR-UP oxidoreductase 1
MD01G1184200	1.60241	7.72177	4.81886	2.26869	0.0714434	0.519997
MD01G1185000	36.7904	3.07749	0.0836491	-3.57951	7.08954e-08	5.56686e-06	Protein of unknown function (DUF1442)
MD01G1189100	1.99153	11.6157	5.83254	2.54413	0.0140786	0.174587	subtilase 1.3
MD01G1189900	2.28709	13.6966	5.98864	2.58223	0.00570992	0.0884583	subtilase 1.3
MD01G1196100	226.069	816.391	3.61125	1.8525	2.89769e-12	5.15326e-10	C-repeat/DRE binding factor 2
MD01G1209200	1592.64	5405.57	3.39409	1.76302	4.61876e-13	9.28763e-11	Heavy metal transport/detoxification superfamily protein
MD01G1212900	6.12032	19.1704	3.13226	1.6472	0.0152313	0.184687	chitinase A
MD01G1220800	4.64769	60.5182	13.0211	3.70278	1.4303e-11	2.27371e-09	highly ABA-induced PP2C gene 3
MD01G1223300	0.302461	6.9545	22.9931	4.52313	0.0112286	0.147445	Protein of unknown function
MD01G1225000	6.41589	20.1927	3.14729	1.65411	0.0119741	0.154679	cyclic nucleotide gated channel 1
MD01G1227000	31.7446	3.2018	0.100861	-3.30956	1.91311e-06	0.00010363	Protein of unknown function
MD02G1012400	3.28458	13.3106	4.05244	2.01879	0.0210856	0.234032	sugar transporter protein 7
MD02G1025300	3.6737	15.4245	4.19862	2.06992	0.0127263	0.161555
MD02G1029700	0.910828	8.34944	9.16687	3.19643	0.0193751	0.220142	plant-specific transcription factor YABBY family protein
MD02G1033500	5.02647	30.5248	6.0728	2.60236	8.30094e-05	0.00274679	AAA-ATPase 1
MD02G1034100	4.8732	15.3928	3.15867	1.65932	0.0390994	0.358847	Mitochondrial substrate carrier family protein
MD02G1036600	5.32893	46.7247	8.76811	3.13227	5.9687e-08	4.7545e-06	Protein kinase superfamily protein with octicosapeptide/Phox/Bem1p domain
MD02G1041000	0.302461	6.08836	20.1294	4.33123	0.0229938	0.249664	pleiotropic drug resistance 4
MD02G1056400	655.883	51.7472	0.078897	-3.66389	2.12542e-34	3.18379e-31	alpha/beta-Hydrolases superfamily protein
MD02G1057800	902.723	76.9818	0.0852773	-3.55169	3.84842e-35	6.24518e-32	xyloglucan endotransglucosylase/hydrolase 26
MD02G1060200	36.6448	155.751	4.25028	2.08756	2.05925e-09	2.23403e-07	Integrase-type DNA-binding superfamily protein
MD02G1061100	26.7296	219.591	8.21528	3.03831	1.07809e-18	4.19883e-16	Polyketide cyclase/dehydrase and lipid transport superfamily protein
MD02G1065200	15.0542	63.7048	4.23171	2.08124	5.15066e-06	0.000247489	ABC transporter family protein
MD02G1081600	2.0644	8.78361	4.25481	2.08909	0.0520047	0.427125	basic helix-loop-helix (bHLH) DNA-binding family protein
MD02G1082300	314.404	1086.15	3.45464	1.78854	4.91146e-12	8.31681e-10	calmodulin-binding family protein
MD02G1098600	2.06784	7.83972	3.79125	1.92267	0.0857964	0.576819
MD02G1110500	30.7338	95.0282	3.09198	1.62853	2.23864e-05	0.000895158	Lactoylglutathione lyase / glyoxalase I family protein
MD02G1117900	149.11	677.133	4.54118	2.18307	9.92836e-16	2.86429e-13	Protein kinase superfamily protein
MD02G1118300	129.116	431.872	3.34484	1.74194	1.26541e-09	1.4563e-07	Undecaprenyl pyrophosphate synthetase family protein
MD02G1140200	13.8001	68.4861	4.96271	2.31113	4.91097e-07	3.1772e-05
MD02G1146200	2.90235	30.5101	10.5122	3.39399	1.63868e-06	9.15664e-05	late embryogenesis abundant domain-containing protein / LEA domain-containing protein
MD02G1150700	3.20481	12.4792	3.8939	1.96122	0.033009	0.320439	Protein of unknown function
MD02G1152300	5.84375	19.274	3.29822	1.72169	0.0244213	0.260157
MD02G1158600	5.15906	16.5784	3.21344	1.68412	0.0383707	0.354596	Thioredoxin superfamily protein
MD02G1168700	5.32549	19.5459	3.67026	1.87588	0.00970079	0.132289	NAD(P)-binding Rossmann-fold superfamily protein
MD02G1171600	0.302461	6.08677	20.1242	4.33086	0.0230046	0.249664	cytochrome P450
MD02G1173000	9.16561	75.2831	8.21365	3.03802	1.04594e-10	1.45486e-08	alpha/beta-Hydrolases superfamily protein
MD02G1180300	2878.21	328.646	0.114184	-3.13057	4.57643e-32	5.40116e-29	Auxin-responsive GH3 family protein
MD02G1181800	6.24321	24.0209	3.84753	1.94393	0.0042773	0.0711611	Late embryogenesis abundant protein
MD02G1200700	14.0125	50.8078	3.62589	1.85834	0.000220489	0.00629112	cytochrome P450
MD02G1209700	14.7241	1.066	0.0723984	-3.7879	0.00025535	0.00713422	Bifunctional inhibitor/lipid-transfer protein/seed storage 2S albumin superfamily protein
MD02G1220800	2.59645	10.3007	3.96722	1.98813	0.0518798	0.426716	RAC-like 2
MD02G1221000	6.83258	0.313041	0.0458159	-4.44801	0.014573	0.179519	AGAMOUS-like 62
MD02G1239200	3.59393	11.9239	3.3178	1.73022	0.064261	0.486448	RING/U-box superfamily protein
MD02G1247800	0.688132	5.33857	7.75806	2.9557	0.0745915	0.533734	cytochrome P450
MD02G1251800	2.37375	11.9261	5.02417	2.32889	0.0157175	0.189169	PR5-like receptor kinase
MD02G1252600	4.96739	20.8376	4.19488	2.06863	0.00588938	0.090447	receptor serine/threonine kinase
MD02G1254900	3.33051	33.4664	10.0484	3.32889	2.00734e-06	0.000107243	pleiotropic drug resistance 11
MD02G1257500	0.917721	6.57802	7.16777	2.84152	0.0559614	0.446716
MD02G1264900	0.611814	8.21302	13.424	3.74675	0.0102376	0.137586
MD02G1266400	215.302	4.70613	0.0218583	-5.51567	9.1566e-37	1.55053e-33	root hair specific 12
MD02G1272900	3.65021	12.4438	3.40907	1.76938	0.0645569	0.488118	FAD/NAD(P)-binding oxidoreductase family protein
MD02G1275900	7.80313	45.1126	5.78135	2.53141	1.9829e-06	0.000106375	alpha/beta-Hydrolases superfamily protein
MD02G1281200	6.97206	51.8669	7.43924	2.89516	7.16876e-08	5.60646e-06	nodulin MtN21 /EamA-like transporter family protein
MD02G1286600	0.611814	6.96245	11.38	3.50843	0.0250659	0.265067
MD02G1319500	442.721	1490.12	3.36583	1.75096	7.18098e-12	1.18007e-09	Protein of unknown function
MD03G1001300	8.75644	27.4502	3.13486	1.6484	0.00756536	0.109372	P-loop containing nucleoside triphosphate hydrolases superfamily protein
MD03G1010900	21.6658	65.0105	3.0006	1.58525	0.000224674	0.00639181	Protein of unknown function
MD03G1020200	17.755	86.0254	4.84514	2.27654	5.38897e-08	4.33124e-06	receptor-like protein kinase 1
MD03G1021200	3.27424	65.7434	20.079	4.32761	4.43449e-14	1.05311e-11	lipoxygenase 2
MD03G1025600	1.21674	9.47253	7.7852	2.96073	0.0177717	0.206871	Concanavalin A-like lectin protein kinase family protein
MD03G1037700	2.42313	47.0034	19.3978	4.27782	1.01047e-10	1.41056e-08	Aldolase superfamily protein
MD03G1057300	86.3574	4.95831	0.0574161	-4.1224	2.30968e-16	6.97326e-14	cation/H+ exchanger 4
MD03G1058400	1.68217	7.72177	4.59036	2.19861	0.0706517	0.516657	Major facilitator superfamily protein
MD03G1059200	6.10028	39.1636	6.41998	2.68257	4.3647e-06	0.00021249	Peroxidase superfamily protein
MD03G1059300	3.67025	11.1646	3.04192	1.60498	0.0851135	0.57431
MD03G1060100	92.0938	9.66088	0.104903	-3.25288	5.24405e-13	1.03675e-10	Lateral organ boundaries (LOB) domain family protein
MD03G1069500	10.3989	66.4951	6.39441	2.67681	2.90532e-08	2.44921e-06	beta glucosidase 13
MD03G1071500	1.21329	8.33574	6.87037	2.78039	0.0288716	0.293134	Undecaprenyl pyrophosphate synthetase family protein
MD03G1072600	0.914275	10.3466	11.3167	3.50039	0.00532966	0.0838684	Leucine-rich repeat protein kinase family protein
MD03G1080200	0.907382	10.923	12.0379	3.58951	0.00405369	0.0683475	acetyl CoA (Z)-3-hexen-1-ol acetyltransferase
MD03G1085400	8.20195	31.0337	3.7837	1.9198	0.000666657	0.0160472	highly ABA-induced PP2C gene 3
MD03G1087400	6.3855	36.6105	5.73337	2.51938	3.50621e-05	0.0013143	laccase 2
MD03G1100600	3.61053	23.2395	6.43659	2.6863	0.000139653	0.00430646	DHBP synthase RibB-like alpha/beta domain
MD03G1106500	8.00859	41.2763	5.154	2.36569	2.09991e-05	0.000848653	laccase 17
MD03G1122100	0.608368	6.90855	11.3559	3.50537	0.0254247	0.268061
MD03G1136800	1901.97	6000.28	3.15477	1.65753	1.48048e-11	2.33443e-09	pleiotropic drug resistance 6
MD03G1140700	30.2036	159.676	5.28663	2.40235	2.58268e-11	3.83922e-09	cytochrome P450
MD03G1147900	361.819	7.21621	0.0199443	-5.64788	5.53896e-48	3.0818e-44	root hair specific 18
MD03G1148100	35.1982	142.376	4.04497	2.01613	7.80604e-09	7.37917e-07	Pollen Ole e 1 allergen and extensin family protein
MD03G1148500	262.497	1182.63	4.50532	2.17163	7.46956e-17	2.46383e-14	NAC domain containing protein 90
MD03G1162700	15.9133	49.4131	3.10515	1.63466	0.000679398	0.0163035	HSP20-like chaperones superfamily protein
MD03G1165100	24.2961	0.376481	0.0154956	-6.012	2.30259e-08	1.99287e-06	calcium-dependent protein kinase 17
MD03G1173300	1.90831	34.624	18.1438	4.1814	1.83914e-08	1.62057e-06	NmrA-like negative transcriptional regulator family protein
MD03G1198600	0.611814	5.4591	8.9228	3.1575	0.0738794	0.530393	GDSL-like Lipase/Acylhydrolase superfamily protein
MD03G1218700	18.0229	65.5696	3.63812	1.86319	6.48376e-06	0.000302423
MD03G1220800	2529.85	299.31	0.118311	-3.07934	1.87586e-31	2.0874e-28	Late embryogenesis abundant (LEA) protein-related
MD03G1221100	142.131	14.6979	0.103411	-3.27354	4.72504e-17	1.60023e-14	Late embryogenesis abundant (LEA) protein-related
MD03G1227300	7.69924	48.1528	6.25423	2.64483	1.17934e-06	6.81483e-05	metallothionein 3
MD03G1227500	46.6033	216.626	4.64831	2.21671	9.3766e-12	1.52799e-09	metallothionein 3
MD03G1265600	4.57763	18.7531	4.09669	2.03446	0.00746369	0.108587	Protein of unknown function (DUF3049)
MD03G1277000	4.72401	14.3893	3.04599	1.60691	0.0524678	0.429028	sodium hydrogen exchanger 2
MD03G1283700	9.0755	34.6113	3.81371	1.93119	0.000774606	0.0182067	nuclear factor Y
MD03G1285300	1.21674	9.60002	7.88998	2.98002	0.0151383	0.18419	TSPO(outer membrane tryptophan-rich sensory protein)-related
MD03G1291600	196.653	16.2082	0.0824204	-3.60085	3.76995e-22	1.98417e-19	Pollen Ole e 1 allergen and extensin family protein
MD03G1291700	722.761	41.3673	0.0572351	-4.12696	1.00889e-41	3.27445e-38	root hair specific 13
MD03G1294300	0.302461	6.73095	22.254	4.47599	0.0120453	0.155238	TRICHOME BIREFRINGENCE-LIKE 6
MD03G1297400	94.9365	297.834	3.13719	1.64947	1.26685e-08	1.13687e-06	Protein of unknown function
MD04G1005900	5.93385	0.629261	0.106046	-3.23724	0.0459999	0.397153	HXXXD-type acyl-transferase family protein
MD04G1013500	2.07474	12.7786	6.15913	2.62273	0.00526754	0.0830923	sucrose phosphate synthase 3F
MD04G1019500	6.26325	48.0148	7.66611	2.93849	1.23386e-07	8.9991e-06	indole-3-acetate beta-D-glucosyltransferase
MD04G1024300	32.392	1.87983	0.058034	-4.10696	5.45497e-08	4.3715e-06	alpha-vacuolar processing enzyme
MD04G1028900	4.04277	27.889	6.89849	2.78628	5.59586e-05	0.00196699	pectin methylesterase 61
MD04G1032700	2.9058	15.2966	5.26416	2.3962	0.00567418	0.0880096	alpha/beta-Hydrolases superfamily protein
MD04G1035000	24.3362	75.6922	3.11027	1.63704	4.59739e-05	0.00166563	disease resistance protein (TIR-NBS-LRR class)
MD04G1035100	0.771344	4.95255	6.42068	2.68273	0.0922336	0.60252
MD04G1056200	65.2978	238.342	3.65007	1.86793	1.25435e-09	1.44965e-07	chloroplast beta-amylase
MD04G1066300	9.98633	52.1997	5.22711	2.38601	2.44063e-06	0.000128107	cytochrome P450
MD04G1067700	58.6662	214.51	3.65644	1.87044	2.46413e-09	2.60789e-07	Integrase-type DNA-binding superfamily protein
MD04G1067800	6.93134	59.8063	8.62839	3.10909	2.50362e-09	2.64251e-07	C-repeat-binding factor 4
MD04G1070800	329.84	40.3765	0.122412	-3.03018	6.43254e-22	3.34038e-19	expansin A7
MD04G1096700	5.4087	25.1514	4.65017	2.21728	0.00126995	0.0271167	Putative lysine decarboxylase family protein
MD04G1119600	252.501	841.663	3.3333	1.73695	3.56945e-11	5.16801e-09	C2H2 and C2HC zinc fingers superfamily protein
MD04G1123100	1.52264	7.40873	4.8657	2.28265	0.0859653	0.577456	cyclic nucleotide gated channel 1
MD04G1134100	15.5311	70.9639	4.56916	2.19193	1.29046e-06	7.38023e-05	rubisco activase
MD04G1139100	16.101	63.8604	3.96623	1.98777	1.07419e-05	0.000468493	Bifunctional inhibitor/lipid-transfer protein/seed storage 2S albumin superfamily protein
MD04G1147700	56.6179	301.907	5.33236	2.41477	5.68795e-15	1.51732e-12	Laccase/Diphenol oxidase family protein
MD04G1154900	30.6229	109.021	3.56013	1.83193	3.62935e-07	2.44132e-05	ALC-interacting protein 1
MD04G1155400	93.292	487.474	5.22525	2.3855	7.52807e-17	2.46383e-14	fatty acid desaturase 8
MD04G1160100	0.997486	7.59012	7.60925	2.92775	0.0295586	0.297857	Thiamine pyrophosphate dependent pyruvate decarboxylase family protein
MD04G1164600	15.2803	51.5519	3.37375	1.75435	0.000304464	0.0082865	Mitochondrial substrate carrier family protein
MD04G1169200	0.99404	11.9778	12.0497	3.59092	0.00202493	0.0395314	Protein of unknown function (DUF567)
MD04G1176200	5.81441	19.3231	3.32331	1.73262	0.0144117	0.17796	Protein kinase superfamily protein
MD04G1184800	552.039	58.4636	0.105905	-3.23916	7.10039e-28	6.43113e-25	Pectinacetylesterase family protein
MD04G1190900	1.68217	13.864	8.24174	3.04295	0.0022259	0.0427266	galactinol synthase 2
MD04G1198800	334.341	1695.71	5.07179	2.3425	1.88692e-19	7.98803e-17	Dormancy/auxin associated family protein
MD04G1202700	0.611814	4.82408	7.88488	2.97909	0.0981061	0.623929	Zinc finger
MD04G1203300	0.604921	5.71665	9.45023	3.24035	0.0603388	0.468317	nuclear factor Y
MD04G1208400	161.629	12.806	0.0792308	-3.65779	6.42709e-21	3.16855e-18	Protein kinase superfamily protein
MD05G1006400	6.19038	31.3334	5.06162	2.3396	0.000187412	0.00547161	Sucrose-phosphate synthase family protein
MD05G1012200	0.302461	5.21427	17.2395	4.10764	0.0470174	0.402764	Nodulin MtN3 family protein
MD05G1016600	6.18004	22.6007	3.65705	1.87068	0.00544018	0.0851852
MD05G1024800	8.77649	44.5344	5.07428	2.3432	1.24312e-05	0.000533801	nodulin MtN21 /EamA-like transporter family protein
MD05G1034100	0.305907	9.03555	29.5369	4.88445	0.0037894	0.0650158	elicitor-activated gene 3-1
MD05G1040300	105.802	10.4836	0.0990876	-3.33515	1.75283e-14	4.43296e-12	GRAS family transcription factor
MD05G1054800	203.575	1472.97	7.23549	2.85509	2.95059e-26	2.39409e-23	NAD(P)-linked oxidoreductase superfamily protein
MD05G1071900	17.8095	72.7705	4.08605	2.03071	1.31417e-06	7.49385e-05	4-hydroxy-3-methylbut-2-enyl diphosphate reductase
MD05G1075100	0.771344	9.90988	12.8476	3.68342	0.00303432	0.0548709	Peroxidase superfamily protein
MD05G1081400	4.7378	24.7653	5.22718	2.38603	0.000741581	0.017547	cytochrome P450
MD05G1087200	465.866	1444.68	3.10107	1.63277	1.0974e-10	1.51561e-08	Calcium-dependent lipid-binding (CaLB domain) family protein
MD05G1098900	12.1919	0.376481	0.0308796	-5.0172	0.000253036	0.00708483	ROOT HAIR DEFECTIVE 6-LIKE 2
MD05G1108800	1825.51	6816.59	3.73408	1.90075	1.46563e-14	3.75539e-12	CAP (Cysteine-rich secretory proteins
MD05G1110300	12916.8	647.568	0.0501336	-4.31808	1.82591e-56	1.77784e-52	pathogenesis-related protein-1-like
MD05G1128000	5.46842	25.7341	4.70594	2.23448	0.00152135	0.0313006	O-methyltransferase family protein
MD05G1128100	6.38269	35.9158	5.62706	2.49238	5.67888e-05	0.00199254	O-methyltransferase family protein
MD05G1129600	6.81535	26.1259	3.83339	1.93862	0.00183028	0.0364223	Transmembrane amino acid transporter family protein
MD05G1153500	2.51324	12.1847	4.8482	2.27745	0.0227235	0.247555	Tetratricopeptide repeat (TPR)-like superfamily protein
MD05G1163600	3.4413	13.9163	4.04392	2.01576	0.0273174	0.281613	receptor-like protein kinase-related family protein
MD05G1169600	10.123	141.121	13.9406	3.80123	2.23334e-19	9.25338e-17	cytochrome P450
MD05G1170300	5.88166	53.0114	9.01299	3.17201	8.42719e-09	7.82705e-07	nuclear transport factor 2 (NTF2) family protein / RNA recognition motif (RRM)-containing protein
MD05G1177000	0.914275	6.4575	7.06297	2.82027	0.0573414	0.453273	NHL domain-containing protein
MD05G1183400	9.55994	51.4596	5.38284	2.42837	5.20754e-06	0.000248584	HSP20-like chaperones superfamily protein
MD05G1200700	485.917	24.1532	0.0497064	-4.33042	7.82737e-39	1.52426e-35	lateral organ boundaries-domain 29
MD05G1200900	350.097	30.9257	0.0883345	-3.50088	8.38596e-27	7.25795e-24	lateral organ boundaries-domain 16
MD05G1201900	13.2647	44.3494	3.34342	1.74133	0.000792663	0.0185735	2-oxoglutarate (2OG) and Fe(II)-dependent oxygenase superfamily protein
MD05G1207300	34.8242	312.987	8.98762	3.16794	1.06123e-22	6.2624e-20	nine-cis-epoxycarotenoid dioxygenase 3
MD05G1207600	88.8191	9.35617	0.10534	-3.24688	7.40105e-13	1.39927e-10	Protein of unknown function (DUF962)
MD05G1221300	11.4471	34.9894	3.05662	1.61194	0.00510773	0.0811631	2-oxoglutarate (2OG) and Fe(II)-dependent oxygenase superfamily protein
MD05G1227600	0.990593	7.09092	7.15826	2.83961	0.0433823	0.383219	lectin protein kinase family protein
MD05G1243700	299.125	27.4528	0.091777	-3.44572	7.80724e-25	5.6309e-22	Peroxidase superfamily protein
MD05G1255500	41.5937	143.99	3.46182	1.79153	6.49239e-07	4.11153e-05	zinc transporter 10 precursor
MD05G1276500	12.1736	84.3609	6.92981	2.79282	5.59119e-10	6.7838e-08	myb domain protein 113
MD05G1276800	0.907382	6.83239	7.52978	2.91261	0.0464299	0.399096	myb domain protein 113
MD05G1282100	73.7182	329.276	4.46669	2.15921	4.22941e-13	8.62423e-11	jasmonate-zim-domain protein 8
MD05G1283800	2.73249	20.6552	7.55914	2.91822	0.000415868	0.0107549	gibberellin 2-oxidase
MD05G1291600	3.82352	14.6928	3.84273	1.94213	0.021362	0.236328	phytochrome E
MD05G1305500	3087.62	253.289	0.0820337	-3.60764	4.25896e-41	1.10583e-37	sodium/calcium exchanger family protein / calcium-binding EF hand family protein
MD05G1312800	0.608368	10.5397	17.3246	4.11475	0.00173976	0.0350536	beta glucosidase 17
MD05G1319300	0.688132	6.0237	8.7537	3.12989	0.0646843	0.488797	Polyphenol oxidase
MD05G1319800	0.305907	8.28259	27.0755	4.75892	0.00648702	0.0971357	Polyphenol oxidase
MD05G1320200	681.664	2309.25	3.38767	1.76029	2.19146e-12	3.97842e-10	Polyphenol oxidase
MD05G1335100	0.305907	11.5982	37.914	5.24466	0.000369095	0.00976571	terpene synthase 14
MD05G1340400	3.80974	14.0365	3.68437	1.88142	0.0285154	0.290654	cysteine-rich RLK (RECEPTOR-like protein kinase) 25
MD05G1342800	156.434	2.51546	0.01608	-5.95859	3.14496e-32	3.95119e-29	Leucine-rich receptor-like protein kinase family protein
MD05G1350000	116.166	10.4878	0.0902827	-3.46941	2.91982e-16	8.61502e-14	Pectin lyase-like superfamily protein
MD05G1363600	7.15059	28.596	3.99911	1.99968	0.00145761	0.030277	phosphofructokinase 2
MD06G1043900	39.4133	175.743	4.45898	2.15671	2.2905e-10	2.9153e-08	chloroplast beta-amylase
MD06G1072200	122.711	607.521	4.95081	2.30766	8.42297e-17	2.73375e-14
MD06G1072300	75.3608	584.086	7.75053	2.9543	3.33504e-24	2.20152e-21	C-repeat/DRE binding factor 2
MD06G1077000	11.4493	35.3382	3.08651	1.62598	0.00330143	0.0583133	Stress responsive alpha-beta barrel domain protein
MD06G1081200	34.5471	1.50593	0.0435905	-4.51984	1.52969e-09	1.70707e-07	root hair specific 8
MD06G1083400	1.46292	7.47119	5.10703	2.35248	0.0481814	0.408641
MD06G1089800	3.28113	15.1327	4.61203	2.2054	0.00944091	0.12979	myb domain protein 103
MD06G1100900	0.604921	20.4904	33.8728	5.08205	1.66544e-06	9.27954e-05	Protein of unknown function
MD06G1103900	0.302461	16.1543	53.4097	5.73903	9.4636e-06	0.000421174	NAD(P)-binding Rossmann-fold superfamily protein
MD06G1104500	107.767	7.72654	0.0716968	-3.80195	4.08776e-17	1.4197e-14	alpha/beta-Hydrolases superfamily protein
MD06G1112000	16.001	57.3469	3.58396	1.84155	4.67416e-05	0.00169029	Nodulin MtN3 family protein
MD06G1112200	292.839	1577.87	5.3882	2.4298	4.68078e-20	2.14473e-17
MD06G1112300	2.12067	9.53241	4.495	2.16832	0.0474951	0.405045
MD06G1120700	956.561	17.2593	0.0180431	-5.79241	2.70201e-67	5.26175e-63	glycosyl hydrolase 9B13
MD06G1121400	6.87162	24.9789	3.63508	1.86199	0.00501791	0.0800297	NAC (No Apical Meristem) domain transcriptional regulator superfamily protein
MD06G1132500	22.0665	1.63182	0.0739502	-3.7573	9.47309e-06	0.000421174	serine carboxypeptidase-like 45
MD06G1136500	2.72904	10.0473	3.68162	1.88034	0.091624	0.600861	homolog of Medicago truncatula MTN3
MD06G1137900	1.98119	8.96122	4.52316	2.17733	0.0513467	0.424136	Protein of unknown function
MD06G1138000	6.48595	20.5511	3.16855	1.66382	0.0150491	0.18339	HVA22 homologue D
MD06G1192900	6.71898	21.0069	3.1265	1.64455	0.0166539	0.197811	myb domain protein 94
MD06G1193200	2.37375	14.412	6.0714	2.60203	0.00343531	0.0602409	mini zinc finger 2
MD06G1210200	0.907382	5.77433	6.36373	2.66987	0.0861079	0.578015	Hydroxyproline-rich glycoprotein family protein
MD06G1210600	241.741	28.2619	0.11691	-3.09653	1.52709e-19	6.60839e-17	CLAVATA3/ESR-RELATED 13
MD06G1212700	36.936	2.38479	0.0645654	-3.95309	2.36239e-08	2.02661e-06	Uncharacterised conserved protein UCP015417
MD06G1213500	5.19979	17.9986	3.46141	1.79136	0.0174585	0.204559	cytochrome P450
MD06G1215800	2.88857	12.3036	4.25941	2.09065	0.0312419	0.309062	B-box type zinc finger protein with CCT domain
MD06G1236800	2.29399	9.73008	4.24156	2.08459	0.0512308	0.423605	NAC domain containing protein 57
MD07G1035900	324.078	10.0415	0.0309849	-5.01229	2.47126e-40	5.34713e-37	Leucine-rich repeat protein kinase family protein
MD07G1039600	11.4424	40.9497	3.57878	1.83947	0.000442501	0.0113308	Major facilitator superfamily protein
MD07G1041900	14.9134	45.546	3.05403	1.61072	0.000760466	0.0179393	FAD/NAD(P)-binding oxidoreductase family protein
MD07G1053300	369.924	13.3769	0.0361613	-4.78941	1.76898e-41	4.92118e-38	root hair specific 12
MD07G1055800	1.0738	6.15498	5.73194	2.51902	0.0779884	0.54664	NB-ARC domain-containing disease resistance protein
MD07G1064800	50.555	2.64075	0.0522351	-4.25884	1.51794e-11	2.3829e-09	NAD(P)-binding Rossmann-fold superfamily protein
MD07G1068000	1.21674	7.21939	5.93341	2.56886	0.0686486	0.507684	UDP-Glycosyltransferase superfamily protein
MD07G1078600	5.19289	0.313041	0.0602825	-4.05212	0.0430169	0.381722	Protein of unknown function
MD07G1081200	0.917721	6.78803	7.39661	2.88686	0.046751	0.40106
MD07G1101400	4.19541	14.1761	3.37895	1.75658	0.0365162	0.342532	Disease resistance protein (TIR-NBS-LRR class) family
MD07G1110400	8.31105	33.5882	4.04139	2.01485	0.000496836	0.0125325	WRKY family transcription factor
MD07G1113600	25.516	0.689522	0.0270231	-5.20966	9.39934e-08	7.13599e-06	expansin B2
MD07G1139300	4.45193	13.9846	3.14123	1.65133	0.0452406	0.393202	disease resistance family protein / LRR family protein
MD07G1153000	13.245	63.4591	4.79117	2.26038	8.07542e-07	4.9066e-05	laccase 6
MD07G1156400	9.75393	31.4182	3.22108	1.68754	0.0034407	0.0603083	SAUR-like auxin-responsive protein family
MD07G1160900	288.472	1080.51	3.74562	1.9052	3.31731e-13	7.09886e-11	photosystem I P subunit
MD07G1186000	5.74218	0.626082	0.109032	-3.19718	0.0553057	0.444214
MD07G1205400	3.6737	14.0619	3.82773	1.93649	0.0208825	0.232641	DA1-related protein 2
MD07G1206500	2.51668	9.98127	3.96604	1.9877	0.0611602	0.47195	xylem serine peptidase 1
MD07G1206700	64.796	209.062	3.22647	1.68996	1.94861e-07	1.37238e-05	subtilase family protein
MD07G1207000	4.7309	17.6084	3.722	1.89608	0.0140575	0.174497	subtilase family protein
MD07G1215100	3.94922	16.2146	4.10577	2.03765	0.0160108	0.191691	WUSCHEL related homeobox 5
MD07G1216000	1.82166	7.96183	4.37065	2.12785	0.087108	0.582248	ethylene-dependent gravitropism-deficient and yellow-green-like 2
MD07G1221600	26.4993	100.874	3.80667	1.92853	5.81221e-07	3.70153e-05	SGNH hydrolase-type esterase superfamily protein
MD07G1222600	17.4732	121.853	6.97369	2.80192	2.23287e-12	4.02609e-10	2-oxoglutarate (2OG) and Fe(II)-dependent oxygenase superfamily protein
MD07G1223100	262.493	1168.25	4.4506	2.154	1.23408e-16	3.8761e-14	fatty acid desaturase 8
MD07G1225500	1338.13	62.7704	0.0469092	-4.41399	7.91578e-51	6.16592e-47	Pollen Ole e 1 allergen and extensin family protein
MD07G1241100	115.725	5.64367	0.048768	-4.35792	2.64176e-20	1.27023e-17	glutamate dehydrogenase 2
MD07G1252100	5.87477	0.691112	0.117641	-3.08754	0.045968	0.397153	Family of unknown function (DUF566)
MD07G1262100	5.57512	24.7343	4.43655	2.14944	0.00130359	0.0276831	GroES-like zinc-binding alcohol dehydrogenase family protein
MD07G1262900	674.836	2199.92	3.25993	1.70484	8.04232e-12	1.31607e-09	C-repeat-binding factor 4
MD07G1263000	10.9006	32.7612	3.00544	1.58758	0.00486034	0.0779958
MD07G1263200	153.607	524.604	3.41524	1.77199	1.34309e-10	1.81629e-08	Integrase-type DNA-binding superfamily protein
MD07G1268800	5.21013	70.55	13.5409	3.75926	4.03614e-13	8.31722e-11	CAP160 protein
MD07G1272000	1.8251	13.0451	7.14757	2.83745	0.00525171	0.0829097	cytochrome P450
MD07G1279400	987.289	2997.99	3.03659	1.60245	5.91465e-11	8.43802e-09	Copper transport protein family
MD07G1281200	14.1571	1.44407	0.102003	-3.29331	0.000835528	0.0193583	ABC-2 type transporter family protein
MD07G1282500	7.3595	36.1304	4.90936	2.29553	0.000138216	0.00426891	chitinase A
MD07G1285200	5.12692	25.2174	4.91862	2.29826	0.000999398	0.0223314	WRKY family transcription factor
MD07G1291000	1.832	18.2361	9.95421	3.31531	0.000249808	0.00701117	highly ABA-induced PP2C gene 2
MD07G1300700	55.1756	169.316	3.06868	1.61762	1.49021e-06	8.41147e-05	O-methyltransferase 1
MD08G1006400	1.51575	9.79988	6.46537	2.69273	0.023862	0.25588	HMG (high mobility group) box protein with ARID/BRIGHT DNA-binding domain
MD08G1008400	56.0308	381.582	6.81022	2.7677	4.15745e-20	1.94522e-17	DC1 domain-containing protein
MD08G1008600	8.78683	0.626082	0.0712523	-3.81092	0.0072732	0.106292	RING/U-box superfamily protein
MD08G1022700	1.46292	6.52669	4.4614	2.1575	0.0967448	0.618779	GTP1/OBG family protein
MD08G1028600	0.688132	12.2966	17.8696	4.15943	0.000784167	0.0184093	dihydroflavonol 4-reductase
MD08G1057400	94.1815	355.845	3.77829	1.91773	3.02038e-11	4.45586e-09	chorismate mutase 2
MD08G1082700	1.90487	10.6666	5.59967	2.48534	0.0188514	0.216306	Transducin/WD40 repeat-like superfamily protein
MD08G1083100	1.89798	9.02049	4.75269	2.24875	0.0454028	0.393644
MD08G1083200	1.22018	17.7337	14.5336	3.86133	8.45599e-05	0.00279335
MD08G1086200	34.8552	1.69526	0.0486374	-4.36179	5.25086e-09	5.20369e-07	ROOT HAIR DEFECTIVE 6-LIKE 2
MD08G1107500	38.1847	122.069	3.1968	1.67663	5.18851e-06	0.000248557	Cupredoxin superfamily protein
MD08G1107900	6.02051	18.2577	3.03259	1.60055	0.0315351	0.310857	wall-associated kinase 2
MD08G1111200	18.9965	86.3126	4.54361	2.18384	1.27948e-07	9.26247e-06	phytochrome-associated protein 1
MD08G1124700	756.858	2275.67	3.00673	1.58819	1.8201e-10	2.39485e-08	ChaC-like family protein
MD08G1128300	7.02144	0.376481	0.0536188	-4.22112	0.0100695	0.135842	Plant calmodulin-binding protein-related
MD08G1138800	0.688132	6.53684	9.49939	3.24783	0.0315568	0.310993	2-oxoglutarate (2OG) and Fe(II)-dependent oxygenase superfamily protein
MD08G1162600	11.3523	83.9182	7.39221	2.88601	1.84129e-10	2.41457e-08	Chlorophyll A-B binding family protein
MD08G1174800	1.2965	12.6711	9.77335	3.28885	0.00231921	0.0441694	glycerol-3-phosphate acyltransferase 3
MD08G1184000	7.0111	23.9632	3.4179	1.77311	0.00777238	0.111486	general regulatory factor 11
MD08G1195600	7134.08	837.24	0.117358	-3.09101	4.66758e-33	6.49244e-30	Plant invertase/pectin methylesterase inhibitor superfamily
MD08G1214100	16.737	115.097	6.87679	2.78173	9.41645e-12	1.52809e-09	Integrase-type DNA-binding superfamily protein
MD08G1214400	11.7931	39.0291	3.30949	1.72661	0.00126277	0.0270077	Integrase-type DNA-binding superfamily protein
MD08G1222300	6.09338	26.2731	4.31174	2.10827	0.00112958	0.0247295	xylem NAC domain 1
MD09G1004700	44.5225	4.01184	0.0901083	-3.4722	8.58481e-09	7.94187e-07	AP2/B3-like transcriptional factor family protein
MD09G1013900	0.302461	5.46129	18.0562	4.17442	0.0322662	0.315608	P-loop containing nucleoside triphosphate hydrolases superfamily protein
MD09G1015800	3.35464	27.3946	8.16618	3.02966	2.82849e-05	0.00109071	Protein of unknown function
MD09G1019900	73.8305	230.167	3.11751	1.64039	8.85694e-08	6.77704e-06	Pectin lyase-like superfamily protein
MD09G1029600	16.2634	75.8289	4.66256	2.22112	4.63468e-07	3.03883e-05	phosphoenolpyruvate (pep)/phosphate translocator 2
MD09G1032400	190.769	1662.12	8.71271	3.12312	4.38429e-29	4.16475e-26	beta carbonic anhydrase 3
MD09G1047600	12.5638	43.5185	3.4638	1.79236	0.000314491	0.0085059	Integrase-type DNA-binding superfamily protein
MD09G1051800	6.53188	46.1056	7.05854	2.81937	5.22337e-07	3.35701e-05	FTSH protease 6
MD09G1084600	43.896	309.341	7.04715	2.81704	1.06887e-18	4.19883e-16	allene oxide cyclase 4
MD09G1086900	0.604921	6.34114	10.4826	3.38992	0.0390088	0.358352	Ankyrin repeat family protein
MD09G1089200	206.152	710.208	3.44507	1.78453	1.40882e-11	2.24875e-09	O-methyltransferase family protein
MD09G1098600	32.2225	186.649	5.7925	2.53419	1.06671e-13	2.37401e-11	myb domain protein 15
MD09G1107200	5.56478	17.3957	3.12604	1.64434	0.0317972	0.312649
MD09G1108700	234.097	26.6871	0.114	-3.13289	1.15691e-19	5.06274e-17	Protein of unknown function
MD09G1109700	0.990593	41.6878	42.0837	5.39519	1.74276e-11	2.69346e-09	alkenal reductase
MD09G1116600	0.302461	19.5097	64.5031	6.0113	1.18135e-06	6.81631e-05	GDSL-like Lipase/Acylhydrolase superfamily protein
MD09G1142000	6.71554	33.492	4.98724	2.31824	0.000131491	0.00409041	UDP-glucosyl transferase 71B6
MD09G1168300	2.20733	11.3609	5.14691	2.36371	0.019797	0.224138	Terpenoid cyclases family protein
MD09G1169800	7.01455	26.0414	3.71248	1.89238	0.00366109	0.063429	Protein of unknown function
MD09G1172400	5.03618	0.314631	0.0624741	-4.0006	0.0521421	0.427712	Protein of unknown function
MD09G1180900	3371.55	10465.2	3.10399	1.63412	1.60458e-11	2.48979e-09	lipoxygenase 3
MD09G1183200	11.8246	81.7751	6.91568	2.78987	2.37527e-10	3.01334e-08	germin 3
MD09G1198900	4.73372	16.0125	3.38266	1.75816	0.0230047	0.249664	cryptdin protein-related
MD09G1199700	12.9926	39.0071	3.00226	1.58605	0.00221285	0.0425809	GDSL-like Lipase/Acylhydrolase superfamily protein
MD09G1224500	864.847	2802.41	3.24035	1.69615	7.05719e-12	1.16465e-09	WRKY DNA-binding protein 40
MD09G1233000	1.21329	21.2469	17.5119	4.13026	8.28845e-06	0.000375798	basic helix-loop-helix (bHLH) DNA-binding superfamily protein
MD09G1243700	12.1643	69.921	5.74804	2.52307	2.12441e-08	1.84275e-06	S-norcoclaurine synthase 1
MD09G1262000	125.987	15.1251	0.120053	-3.05826	2.10546e-14	5.2904e-12	RHD SIX-LIKE 1
MD09G1286900	23.0535	94.9975	4.12075	2.04291	1.82722e-07	1.29156e-05	myb domain protein 2
MD10G1010500	62.6974	200.57	3.19902	1.67763	9.34552e-08	7.10899e-06	Protein of unknown function
MD10G1012200	1.98463	8.98029	4.52491	2.17789	0.0511916	0.423483	Nodulin MtN3 family protein
MD10G1015300	208.797	753.532	3.60893	1.85157	7.0897e-13	1.36021e-10	disease resistance protein (TIR-NBS-LRR class)
MD10G1017300	116.841	390.515	3.34228	1.74083	2.01065e-09	2.19352e-07	pathogenesis-related family protein
MD10G1022000	0.771344	4.95732	6.42687	2.68412	0.0921413	0.602321	carbonic anhydrase 1
MD10G1022200	13.64	60.0503	4.40252	2.13833	7.45503e-06	0.00033999	carbonic anhydrase 2
MD10G1022900	681.164	2717.14	3.98897	1.99602	1.2283e-16	3.8761e-14	RmlC-like cupins superfamily protein
MD10G1062300	459.613	1916.85	4.17058	2.06025	4.72048e-15	1.26792e-12	NAD(P)-linked oxidoreductase superfamily protein
MD10G1071200	9.37796	36.8538	3.92983	1.97447	0.000399057	0.0104062	S-adenosyl-L-methionine-dependent methyltransferases superfamily protein
MD10G1073700	21.5056	92.7939	4.31486	2.10931	1.77214e-07	1.25719e-05	laccase 11
MD10G1079400	11.7323	0.691112	0.0589068	-4.08542	0.000691484	0.0165629	bifunctional nuclease i
MD10G1084300	13.0827	40.2043	3.07309	1.61969	0.00175432	0.0353048	Protein of unknown function
MD10G1086000	58.0775	198.974	3.426	1.77653	1.88852e-08	1.65658e-06	Transducin/WD40 repeat-like superfamily protein
MD10G1094700	106.134	444.241	4.18565	2.06545	5.29682e-13	1.0419e-10	redox responsive transcription factor 1
MD10G1108900	2.80536	13.4875	4.80778	2.26537	0.0169593	0.200156	F-box/RNI-like superfamily protein
MD10G1112900	7.04557	0.376481	0.0534352	-4.22607	0.00999161	0.135126	CAP (Cysteine-rich secretory proteins
MD10G1133400	92.315	331.282	3.5886	1.84342	1.59335e-10	2.11076e-08	NAC domain containing protein 36
MD10G1144900	117.765	4.77275	0.0405277	-4.62495	2.94962e-22	1.59554e-19	RING/U-box superfamily protein
MD10G1158100	0.691579	10.2752	14.8576	3.89313	0.00243022	0.0458796	cytochrome P450
MD10G1158500	18.4782	88.5457	4.79189	2.2606	6.70421e-08	5.29633e-06	nuclear transport factor 2 (NTF2) family protein / RNA recognition motif (RRM)-containing protein
MD10G1171200	19.6817	59.7243	3.03451	1.60147	0.000387718	0.0101687	HSP20-like chaperones superfamily protein
MD10G1177100	7.36118	0.691112	0.093886	-3.41295	0.0208902	0.23266	cytochrome P450
MD10G1194200	34.4375	194.383	5.64452	2.49685	3.51525e-13	7.44067e-11	nine-cis-epoxycarotenoid dioxygenase 3
MD10G1194700	2.59989	10.3689	3.98819	1.99574	0.0514652	0.42475	Protein of unknown function (DUF962)
MD10G1198000	49.4581	200.077	4.04539	2.01628	2.2209e-10	2.83598e-08	Protein kinase superfamily protein
MD10G1218200	709.281	40.8085	0.057535	-4.11942	1.29734e-41	3.88672e-38	Peroxidase superfamily protein
MD10G1219200	1721.15	205.323	0.119294	-3.0674	9.81992e-31	9.80657e-28	Eukaryotic aspartyl protease family protein
MD10G1225600	410.542	50.1189	0.12208	-3.0341	3.31964e-23	2.05223e-20	Peroxidase superfamily protein
MD10G1243900	8.99574	38.8829	4.32237	2.11182	0.000237087	0.00672039	FAD-binding Berberine family protein
MD10G1244000	33120	2610.63	0.0788233	-3.66523	7.967e-44	3.87863e-40	FAD-binding Berberine family protein
MD10G1249000	2.82604	14.7413	5.21625	2.38301	0.00888632	0.12396	Receptor-like protein kinase-related family protein
MD10G1249100	5.04996	16.5086	3.26905	1.70887	0.023071	0.250223	cysteine-rich RLK (RECEPTOR-like protein kinase) 34
MD10G1250000	14.5743	51.2985	3.51979	1.81549	0.000191886	0.00558548	wall associated kinase 5
MD10G1250500	22.7068	97.7324	4.3041	2.10571	8.65062e-08	6.64528e-06	wall-associated kinase 2
MD10G1250900	48.4462	156.941	3.23948	1.69576	2.44045e-07	1.69729e-05	wall associated kinase 5
MD10G1251200	80.5126	496.183	6.16279	2.62358	1.02728e-19	4.54651e-17	wall-associated kinase 2
MD10G1260700	41.8538	218.714	5.22567	2.38561	4.0712e-13	8.34532e-11	jasmonate-zim-domain protein 8
MD10G1270800	1190.45	121.494	0.102057	-3.29256	3.36989e-32	4.10148e-29	GDSL-like Lipase/Acylhydrolase superfamily protein
MD10G1271800	9.07206	29.327	3.23268	1.69273	0.00604661	0.0922433	nitrate transporter 1 2
MD10G1278400	1.37626	13.199	9.59042	3.26159	0.00154614	0.0317603	CBL-interacting protein kinase 20
MD10G1287100	169.188	8.16169	0.0482404	-4.37361	4.47052e-26	3.55334e-23	UDP-Glycosyltransferase superfamily protein
MD10G1288000	8.24788	52.1459	6.32234	2.66046	2.54165e-07	1.76138e-05	Seven transmembrane MLO family protein
MD10G1300000	19.7969	133.96	6.7667	2.75845	4.50527e-13	9.13889e-11	serine carboxypeptidase-like 31
MD10G1302100	10.0105	61.6975	6.1633	2.6237	7.51002e-08	5.86158e-06	Protein of unknown function (DUF761)
MD10G1304600	29.3064	126.709	4.32359	2.11223	3.79703e-09	3.83116e-07	MYB-like 102
MD10G1306600	42.6555	165.162	3.87199	1.95307	7.78824e-09	7.37917e-07	S-locus lectin protein kinase family protein
MD10G1309900	3.06533	42.1936	13.7648	3.78291	2.41456e-09	2.56239e-07	terpene synthase 14
MD10G1310500	3.51417	47.9086	13.633	3.76903	6.30372e-10	7.53102e-08	terpene synthase 14
MD10G1311000	0.302461	4.26878	14.1135	3.81901	0.0973489	0.621345	terpene synthase 02
MD10G1314800	9.95137	0.629261	0.0632336	-3.98316	0.0030367	0.0548709	Ubiquitin-like superfamily protein
MD10G1317500	278.042	30.9812	0.111426	-3.16584	1.39277e-21	7.13737e-19	Leucine-rich receptor-like protein kinase family protein
MD10G1341600	1.90831	9.54392	5.00123	2.32228	0.042149	0.376336	seed imbibition 2
MD11G1015400	37.0861	128.683	3.46983	1.79487	7.11677e-07	4.44194e-05	Peroxidase superfamily protein
MD11G1023900	34914.7	1381.17	0.0395583	-4.65988	8.27211e-64	1.07391e-59	beta glucosidase 13
MD11G1038900	98.8682	602.462	6.09358	2.60729	1.6272e-19	6.96426e-17	Aldolase superfamily protein
MD11G1053900	5.51259	0.314631	0.0570749	-4.131	0.0337735	0.324815	cytochrome P450
MD11G1057600	5.49191	19.0525	3.46919	1.7946	0.0136147	0.170225	laccase 3
MD11G1061100	2136.82	159.425	0.0746083	-3.74452	7.78416e-42	2.75609e-38	Peroxidase superfamily protein
MD11G1061200	2179.42	121.643	0.0558142	-4.16322	2.81803e-49	1.82923e-45	Peroxidase superfamily protein
MD11G1063100	0.385672	4.77813	12.3891	3.631	0.0519985	0.427125	CCT motif family protein
MD11G1083000	0.997486	27.7462	27.8161	4.79785	2.41966e-08	2.07117e-06	proliferating cell nuclear antigen 2
MD11G1093100	16.4229	66.1332	4.02689	2.00967	3.78223e-06	0.000185993	highly ABA-induced PP2C gene 3
MD11G1096500	19.4865	67.881	3.48348	1.80053	4.96054e-05	0.00177162	laccase 2
MD11G1101900	13.4918	40.7923	3.02348	1.59621	0.00109376	0.0241079	Leucine-rich repeat protein kinase family protein
MD11G1118500	9.92788	0.314631	0.0316916	-4.97975	0.000964904	0.0216351	Homeodomain-like superfamily protein
MD11G1138900	2.97867	17.0046	5.70878	2.51318	0.00239503	0.0453692	Putative lysine decarboxylase family protein
MD11G1171100	88.5383	379.506	4.28635	2.09975	1.03201e-12	1.93238e-10	cytochrome P450
MD11G1196000	230.837	905.911	3.92446	1.97249	5.53657e-14	1.30687e-11	Haloacid dehalogenase-like hydrolase (HAD) superfamily protein
MD11G1221200	2.60334	13.8809	5.33196	2.41467	0.0109286	0.144183	fatty acid desaturase A
MD11G1229600	995.58	3460.64	3.476	1.79743	3.85464e-13	8.06007e-11	GRAS family transcription factor
MD11G1232100	1.832	14.296	7.80351	2.96412	0.00324407	0.0576663	terpene synthase 21
MD11G1232700	1.68562	21.7272	12.8898	3.68815	1.31583e-05	0.000560051	terpene synthase 21
MD11G1236100	0.608368	5.65162	9.2898	3.21565	0.0611842	0.471963
MD11G1238500	35.9152	1.75871	0.0489683	-4.35201	2.79798e-09	2.91371e-07	Late embryogenesis abundant (LEA) protein-related
MD11G1245100	17.4148	1.00574	0.0577523	-4.11398	3.86169e-05	0.00142967	expansin 12
MD11G1246000	2.3772	21.8332	9.18443	3.19919	8.01569e-05	0.00266599	UDP-glucosyl transferase 85A2
MD11G1287800	1.76538	9.33353	5.28697	2.40244	0.0247408	0.262914	mRNA capping enzyme family protein
MD11G1293900	47.8001	170.108	3.55874	1.83137	2.33475e-08	2.01176e-06	histidine-containing phosphotransmitter 2
MD11G1299900	0.385672	5.53268	14.3456	3.84253	0.0307979	0.306304	Thioredoxin superfamily protein
MD11G1306600	118.463	1.12944	0.00953418	-6.71268	2.14574e-29	2.08925e-26	Pollen Ole e 1 allergen and extensin family protein
MD11G1315600	0.302461	22.7972	75.3723	6.23596	1.01119e-07	7.57364e-06	Adenine nucleotide alpha hydrolases-like superfamily protein
MD12G1004600	22.1231	80.3755	3.63311	1.8612	6.18551e-06	0.0002899	related to AP2 11
MD12G1006400	1.52264	7.78203	5.11087	2.35357	0.0716392	0.520556
MD12G1013500	11.1365	42.1804	3.7876	1.92128	0.000203704	0.00587084	Protein of unknown function
MD12G1022100	4.04903	13.3744	3.3031	1.72382	0.0463441	0.398799	Plant protein of unknown function (DUF247)
MD12G1022700	2.52013	38.596	15.3151	3.93688	6.3401e-09	6.14249e-07	cytochrome P450
MD12G1036700	60.1096	234.931	3.90838	1.96657	3.25498e-10	4.0632e-08	Protein of unknown function
MD12G1051500	5.00058	0.314631	0.0629188	-3.99036	0.0613069	0.47262	Protein of unknown function (DUF3550/UPF0682)
MD12G1054000	1.98463	8.10461	4.08368	2.02987	0.0839344	0.569709	zinc finger protein 8
MD12G1055000	109.388	11.1694	0.102108	-3.29183	7.2299e-15	1.90259e-12	Protein kinase superfamily protein
MD12G1056000	196.269	22.8433	0.116388	-3.10299	1.35692e-18	5.13087e-16	peroxidase 2
MD12G1087900	1.5123	9.7434	6.44276	2.68768	0.021149	0.234469	hydroxyproline-rich glycoprotein family protein
MD12G1088800	0.604921	5.27831	8.72562	3.12526	0.0769816	0.542759	AICARFT/IMPCHase bienzyme family protein
MD12G1102700	175.621	21.2893	0.121223	-3.04427	4.11908e-17	1.4197e-14	Pollen Ole e 1 allergen and extensin family protein
MD12G1113400	200.038	636.603	3.18242	1.67012	4.78741e-10	5.82673e-08	SAUR-like auxin-responsive protein family
MD12G1144300	19.2673	99.6505	5.172	2.37072	5.22681e-09	5.19307e-07	laccase 17
MD12G1151600	9.02268	0.942302	0.104437	-3.25929	0.0138401	0.17249	lectin protein kinase family protein
MD12G1154900	21.8085	77.0037	3.5309	1.82004	6.72314e-06	0.000311721	Bifunctional inhibitor/lipid-transfer protein/seed storage 2S albumin superfamily protein
MD12G1161000	63.5963	212.486	3.34118	1.74036	5.39362e-08	4.33124e-06	Laccase/Diphenol oxidase family protein
MD12G1187100	69.6065	224.825	3.22994	1.69151	4.33453e-08	3.56154e-06	lipid transfer protein 4
MD12G1210600	8.7077	70.6846	8.11748	3.02103	6.53294e-10	7.78099e-08	Plant invertase/pectin methylesterase inhibitor superfamily
MD12G1215500	4.51165	0.314631	0.0697373	-3.84193	0.0702991	0.515425	histone H2A 7
MD12G1232100	9.11341	0.376481	0.0413107	-4.59734	0.00216989	0.0419409	Cystatin/monellin superfamily protein
MD12G1233400	47.6749	242.83	5.09344	2.34864	4.62629e-13	9.28763e-11	Sialidase
MD12G1238900	4.49098	18.8172	4.19	2.06695	0.00669682	0.0996261	HXXXD-type acyl-transferase family protein
MD12G1253000	10.2056	31.7574	3.11177	1.63773	0.00537315	0.0843823	Leucine-rich repeat protein kinase family protein
MD13G1005000	8.87974	27.4019	3.08589	1.62569	0.00514256	0.081517
MD13G1006600	173.505	7.15974	0.0412653	-4.59893	3.89527e-27	3.44793e-24	glutamine synthetase 1
MD13G1022400	3.71619	17.2086	4.63072	2.21124	0.00838509	0.118482	Calcium-dependent lipid-binding (CaLB domain) family protein
MD13G1023300	2531.39	8095.48	3.19804	1.67719	1.52346e-11	2.3829e-09	Polyketide cyclase/dehydrase and lipid transport superfamily protein
MD13G1033800	184.342	874.752	4.74527	2.24649	4.27629e-17	1.46095e-14	Protein kinase superfamily protein
MD13G1038700	4.41466	0.314631	0.0712695	-3.81057	0.0723324	0.523885	Core-2/I-branching beta-1
MD13G1042400	7.92883	43.9877	5.54782	2.47192	6.00969e-06	0.000283365	3-ketoacyl-CoA synthase 6
MD13G1051400	4.13913	12.419	3.00038	1.58514	0.0556821	0.445491	RING-H2 finger protein 2B
MD13G1071600	4.64769	21.4975	4.62542	2.20958	0.0029231	0.0532922	ribonuclease 1
MD13G1092200	85.3967	280.565	3.28543	1.71608	4.56761e-09	4.58491e-07	Oxidoreductase
MD13G1098500	2.21767	12.5697	5.66798	2.50283	0.011373	0.148966	sulfur E2
MD13G1132800	262.887	1030.79	3.92104	1.97124	2.93606e-14	7.14692e-12	nudix hydrolase homolog 13
MD13G1148300	226.983	713.29	3.14249	1.65191	2.03251e-10	2.62991e-08	Plant neutral invertase family protein
MD13G1161000	8.33799	0.752963	0.0903051	-3.46905	0.0104775	0.139865	Major allergen Mal d 1
MD13G1161300	163.919	15.747	0.0960661	-3.37983	6.3582e-19	2.55292e-16	MLP-like protein 423
MD13G1169600	6.04056	20.844	3.45067	1.78688	0.00983832	0.133603	flowering promoting factor 1
MD13G1176500	5.19634	0.314631	0.0605485	-4.04576	0.0429519	0.381406	Protein kinase superfamily protein
MD13G1206900	8.03961	54.703	6.80419	2.76642	8.13856e-08	6.33945e-06	basic helix-loop-helix (bHLH) DNA-binding superfamily protein
MD13G1208700	16.3401	1.94645	0.119121	-3.0695	0.00151801	0.0312485	Serine protease inhibitor
MD13G1212700	13.9107	0.376481	0.0270641	-5.20747	9.47976e-05	0.00308445	Integrase-type DNA-binding superfamily protein
MD13G1224400	32.7391	115.732	3.53499	1.8217	8.03585e-07	4.89784e-05	myb domain protein 79
MD13G1227500	2.46041	8.28025	3.3654	1.75078	0.0860989	0.578015	BLISTER
MD13G1236500	1.82855	8.08773	4.42303	2.14503	0.0756205	0.537948	Homeobox-leucine zipper protein family
MD13G1268400	248.438	9.72788	0.0391562	-4.67462	8.06234e-34	1.16298e-30	xyloglucan endotransglucosylase/hydrolase 25
MD13G1280800	6.93134	26.7172	3.85455	1.94656	0.00258764	0.0481743	cinnamyl alcohol dehydrogenase 9
MD13G1283300	2.20733	8.4097	3.8099	1.92975	0.0985955	0.625911	Ankyrin repeat family protein
MD14G1002500	6.25699	22.0512	3.52425	1.81732	0.00830862	0.117598	glutamate dehydrogenase 1
MD14G1009300	2.20388	10.1801	4.61919	2.20764	0.0382048	0.35353	Dynamin related protein 4C
MD14G1010300	10560.8	962.16	0.0911068	-3.4563	2.32063e-39	4.75693e-36	Peroxidase superfamily protein
MD14G1014200	61.1106	191.339	3.13103	1.64664	3.35483e-07	2.27632e-05	Protein of unknown function
MD14G1014300	33.1099	104.48	3.15556	1.6579	1.23783e-05	0.000532703	Nucleotide-diphospho-sugar transferases superfamily protein
MD14G1018900	14.8733	71.9634	4.83842	2.27454	2.48615e-07	1.72599e-05	Plant protein of unknown function (DUF247)
MD14G1022500	3.89984	11.804	3.0268	1.59779	0.0742639	0.532172	Protein of unknown function
MD14G1030700	0.385672	4.13933	10.7328	3.42395	0.0843717	0.571383	NAC domain containing protein 90
MD14G1030900	4.59768	0.313041	0.0680867	-3.87648	0.0797643	0.552988	NAC domain containing protein 90
MD14G1043300	21.132	82.6605	3.91163	1.96777	1.42832e-06	8.07387e-05	calmodulin-domain protein kinase cdpk isoform 2
MD14G1044500	208.42	1285.29	6.1668	2.62452	2.85372e-23	1.79264e-20	ABC-2 type transporter family protein
MD14G1047100	133.391	508.595	3.81281	1.93085	2.56552e-11	3.82832e-09	cytochrome P450
MD14G1063000	63.6944	7.84706	0.123199	-3.02094	1.50429e-09	1.68355e-07	cytochrome P450
MD14G1086500	123.278	394.379	3.1991	1.67767	6.59132e-09	6.33857e-07	basic helix-loop-helix (bHLH) DNA-binding superfamily protein
MD14G1086600	16.6938	58.5133	3.50508	1.80945	6.75067e-05	0.00229623	basic helix-loop-helix (bHLH) DNA-binding superfamily protein
MD14G1103100	110.217	7.15595	0.0649261	-3.94506	1.31137e-18	5.00726e-16	root hair specific 8
MD14G1110800	4.09841	14.5579	3.5521	1.82867	0.0286488	0.291632	myb domain protein 103
MD14G1120700	13.3152	289.125	21.714	4.44055	1.21977e-32	1.58354e-29	Protein of unknown function
MD14G1123000	1327.06	4123.49	3.10724	1.63564	3.48792e-11	5.08779e-09	WRKY family transcription factor
MD14G1133200	71.583	230.149	3.21513	1.68488	4.56051e-08	3.71586e-06	Plant regulator RWP-RK family protein
MD14G1137200	3.74376	12.7272	3.39959	1.76536	0.0502659	0.419332	Basic helix-loop-helix (bHLH) DNA-binding family protein
MD14G1137900	17.9783	60.9407	3.38967	1.76115	0.00015167	0.00458982	NAC (No Apical Meristem) domain transcriptional regulator superfamily protein
MD14G1141200	1.60241	8.73009	5.44811	2.44575	0.0474179	0.404642	2-oxoglutarate (2OG) and Fe(II)-dependent oxygenase superfamily protein
MD14G1141600	7.71928	30.2521	3.91903	1.9705	0.000894682	0.0204247	Heavy metal transport/detoxification superfamily protein
MD14G1151300	7.20791	57.6068	7.99217	2.99859	4.92613e-09	4.93208e-07	homolog of Medicago truncatula MTN3
MD14G1158400	19.1979	457.167	23.8134	4.5737	1.1183e-40	2.56203e-37	NRAMP metal ion transporter 6
MD14G1162100	2.21422	19.8076	8.94564	3.16119	0.000178328	0.00524573	Protein of unknown function
MD14G1165800	104.228	348.823	3.34673	1.74275	2.70735e-09	2.8345e-07	Haloacid dehalogenase-like hydrolase (HAD) superfamily protein
MD14G1173300	1346.39	106.392	0.0790197	-3.66164	8.2223e-39	1.52492e-35
MD14G1182700	13.0482	60.411	4.62983	2.21096	2.8417e-06	0.000145626	basic helix-loop-helix (bHLH) DNA-binding superfamily protein
MD14G1183300	21.9389	142.369	6.48935	2.69807	3.61234e-13	7.60486e-11	ARM repeat superfamily protein
MD14G1205200	16.4242	0.376481	0.0229224	-5.4471	6.7053e-06	0.000311265	Protein kinase superfamily protein
MD14G1221100	12.6	38.7549	3.07578	1.62095	0.00185279	0.0367417	Oleosin family protein
MD14G1222800	12.0576	38.415	3.18595	1.67172	0.0013625	0.0287149	cytochrome P450
MD15G1007300	39.2985	129.058	3.28405	1.71548	8.06625e-07	4.9066e-05	DC1 domain-containing protein
MD15G1033800	65.4849	359.794	5.4943	2.45794	2.34945e-16	7.03876e-14	cytochrome P450
MD15G1035800	13.6807	47.1652	3.44757	1.78558	0.000243496	0.00686212	mitogen-activated protein kinase kinase kinase 5
MD15G1039600	20.3577	103.662	5.09201	2.34824	3.1818e-09	3.2697e-07	WRKY DNA-binding protein 40
MD15G1050400	95.1056	378.627	3.98112	1.99317	3.22096e-11	4.73384e-09	cytochrome P450
MD15G1066500	0.990593	5.64844	5.70207	2.51149	0.0996583	0.629585	ATP binding microtubule motor family protein
MD15G1071700	20.9546	1.635	0.078026	-3.6799	3.31468e-05	0.00124852	Glycosyl hydrolase family 35 protein
MD15G1073700	6.10028	32.0825	5.2592	2.39484	0.000156982	0.00472122	ARM-repeat/Tetratricopeptide repeat (TPR)-like protein
MD15G1073900	6.42686	28.4918	4.43323	2.14836	0.000736586	0.0174639	Gibberellin-regulated family protein
MD15G1081300	4.49787	29.6997	6.60305	2.72313	3.06206e-05	0.00116805	alpha/beta-Hydrolases superfamily protein
MD15G1088300	7.65049	0.689522	0.0901278	-3.47188	0.0146767	0.180321
MD15G1095300	37.7495	125.472	3.32382	1.73284	1.54148e-06	8.66318e-05	Phosphorylase superfamily protein
MD15G1116900	27.9691	127.312	4.55186	2.18646	1.09138e-09	1.26506e-07	2-oxoglutarate (2OG) and Fe(II)-dependent oxygenase superfamily protein
MD15G1130600	123.254	526.719	4.27342	2.09539	6.92545e-14	1.60551e-11
MD15G1133000	37.3575	127.863	3.4227	1.77513	6.54395e-07	4.13547e-05	Calcium-binding EF-hand family protein
MD15G1138300	31.663	103.29	3.26216	1.70583	9.2708e-06	0.000413123	Exostosin family protein
MD15G1145600	32.3534	185.335	5.72844	2.51814	5.66711e-13	1.10913e-10	Zinc-binding dehydrogenase family protein
MD15G1151400	790.009	3036.06	3.84307	1.94226	3.70616e-15	1.01651e-12	RNA recognition motif (RRM)-containing protein
MD15G1156900	27.0411	119.698	4.42651	2.14617	5.77847e-09	5.66887e-07	cysteine-rich RLK (RECEPTOR-like protein kinase) 16
MD15G1173800	236.276	709.136	3.0013	1.58559	5.1102e-09	5.10325e-07	Major facilitator superfamily protein
MD15G1179700	41.476	165.073	3.97997	1.99276	2.58794e-09	2.71677e-07	Disease resistance protein (TIR-NBS-LRR class) family
MD15G1185900	1.84859	7.58535	4.10331	2.03679	0.0703576	0.51566	ATP binding microtubule motor family protein
MD15G1208900	32.7074	101.412	3.10058	1.63254	6.9185e-06	0.000319259	basic helix-loop-helix (bHLH) DNA-binding family protein
MD15G1216400	79.2185	9.35397	0.118078	-3.08219	1.20628e-11	1.94137e-09	germin 3
MD15G1265500	2.12756	11.2372	5.28173	2.40101	0.020394	0.228703	Major facilitator superfamily protein
MD15G1278100	784.89	2584.58	3.29292	1.71937	4.6136e-12	7.84655e-10	Disease resistance protein (CC-NBS-LRR class) family
MD15G1282600	0.305907	4.20057	13.7315	3.77942	0.0989809	0.626831	Calcium-binding EF-hand family protein
MD15G1283200	55.1962	376.272	6.817	2.76914	5.49351e-20	2.45926e-17	redox responsive transcription factor 1
MD15G1296400	447.915	1754.35	3.91669	1.96964	8.52775e-15	2.2142e-12	calcium ATPase 2
MD15G1308800	4.1053	52.7879	12.8585	3.68465	4.61968e-10	5.64021e-08	elicitor-activated gene 3-1
MD15G1309000	5.81786	0.376481	0.0647113	-3.94984	0.030283	0.302496	cinnamyl alcohol dehydrogenase 6
MD15G1326400	13.6842	0.752963	0.0550244	-4.18378	0.00022158	0.00631763	tetratricopeptide repeat (TPR)-containing protein
MD15G1327300	1.59896	10.8094	6.76027	2.75708	0.0116561	0.151881	Ethylene insensitive 3 family protein
MD15G1361500	4.95015	65.3257	13.1967	3.7221	6.1772e-12	1.0291e-09	glycerol-3-phosphate acyltransferase 3
MD15G1365900	39.4647	138.536	3.51036	1.81162	9.89027e-08	7.42189e-06	Haloacid dehalogenase-like hydrolase (HAD) superfamily protein
MD15G1370500	10.2429	45.9304	4.48414	2.16483	2.20046e-05	0.000882607	general regulatory factor 11
MD15G1377000	51.2149	175.641	3.42949	1.77799	9.62673e-08	7.25207e-06	Cupredoxin superfamily protein
MD15G1386300	3.6737	19.9444	5.42898	2.44068	0.00157312	0.0322294	HXXXD-type acyl-transferase family protein
MD15G1393900	20.4157	89.6007	4.38882	2.13383	1.50926e-07	1.08053e-05	MATE efflux family protein
MD15G1396500	13.2985	64.6095	4.85841	2.28048	8.45282e-07	5.08043e-05	Integrase-type DNA-binding superfamily protein
MD15G1396900	7.23035	90.776	12.5549	3.65017	2.57665e-14	6.31965e-12	Integrase-type DNA-binding superfamily protein
MD15G1397400	2.81914	37.9802	13.4723	3.75192	3.29911e-08	2.75731e-06	Integrase-type DNA-binding superfamily protein
MD15G1414000	3.13194	10.1024	3.2256	1.68957	0.092765	0.604571	BRI1-associated receptor kinase
MD15G1425900	47.2388	185.259	3.92175	1.9715	1.83836e-09	2.02256e-07	ATPase E1-E2 type family protein / haloacid dehalogenase-like hydrolase family protein
MD15G1426200	41.1782	186.51	4.52934	2.1793	7.501e-11	1.06233e-08	ATPase E1-E2 type family protein / haloacid dehalogenase-like hydrolase family protein
MD16G1000300	445.614	1670.47	3.74869	1.90639	3.89635e-14	9.36736e-12	Calcium-dependent lipid-binding (CaLB domain) family protein
MD16G1001700	868.422	87.79	0.101091	-3.30627	8.00391e-32	9.16848e-29	glycosyl hydrolase 9C1
MD16G1023700	1.98808	11.1218	5.59426	2.48395	0.0173248	0.203532	phosphoglucomutase
MD16G1035600	7.95232	29.2051	3.67253	1.87678	0.00174095	0.0350594	Protein kinase superfamily protein
MD16G1056400	96.8744	5.64685	0.0582904	-4.1006	2.50292e-17	8.86194e-15	Cytochrome P450 superfamily protein
MD16G1097700	19.3098	63.4993	3.28845	1.71741	0.000125934	0.00394272	Pectin lyase-like superfamily protein
MD16G1098400	17.4939	1.25534	0.0717589	-3.8007	0.000107571	0.00341448	tryptophan aminotransferase of Arabidopsis 1
MD16G1106400	128.067	8.47852	0.0662039	-3.91694	1.96982e-19	8.2493e-17	Pectate lyase family protein
MD16G1125300	4.26547	28.7019	6.72889	2.75037	5.09981e-05	0.0018139	senescence-associated gene 29
MD16G1127400	234.945	765.049	3.25629	1.70323	1.472e-10	1.98373e-08	jasmonate-zim-domain protein 10
MD16G1143400	0.604921	6.8445	11.3147	3.50013	0.0299007	0.300217	Protein of unknown function
MD16G1160800	69.2429	4.08702	0.0590244	-4.08255	9.10488e-14	2.04976e-11	MLP-like protein 423
MD16G1186900	28.9591	92.5602	3.19624	1.67637	1.31719e-05	0.000560051	ADP glucose pyrophosphorylase large subunit 1
MD16G1201800	19.9314	73.9613	3.71079	1.89173	8.39616e-06	0.000378917	ATPase E1-E2 type family protein / haloacid dehalogenase-like hydrolase family protein
MD16G1208400	10.3067	38.526	3.73797	1.90225	0.000570815	0.0140951	basic helix-loop-helix (bHLH) DNA-binding superfamily protein
MD16G1215800	1.0738	6.77849	6.31259	2.65823	0.0453915	0.393644	Uncharacterised protein family (UPF0497)
MD16G1224300	0.608368	6.76577	11.1212	3.47524	0.0263508	0.274849	Protein of unknown function (DUF810)
MD16G1229600	17.5202	68.5956	3.91523	1.9691	4.80867e-06	0.000232939	myb domain protein 79
MD16G1235000	0.385672	8.5917	22.2772	4.4775	0.00267213	0.0494401	Uncharacterized protein family (UPF0016)
MD16G1240400	13.1573	120.986	9.19532	3.2009	2.22805e-14	5.56255e-12	high-affinity K+ transporter 1
MD16G1247600	800.163	2626.73	3.28275	1.7149	4.30795e-12	7.3636e-10	basic helix-loop-helix (bHLH) DNA-binding superfamily protein
MD16G1266300	305.341	25.8102	0.0845291	-3.56441	1.15673e-26	9.79372e-24	CAP (Cysteine-rich secretory proteins
MD17G1019800	17.2682	0.752963	0.0436041	-4.51939	2.99815e-05	0.00115043	RPM1-interacting protein 4 (RIN4) family protein
MD17G1024000	1.99153	10.411	5.22767	2.38617	0.0284625	0.290376
MD17G1032000	3138.27	29.4725	0.00939131	-6.73446	3.8569e-96	1.50215e-91	Pectin lyase-like superfamily protein
MD17G1034000	42.0351	626.898	14.9137	3.89857	5.29353e-35	8.24669e-32	carbonic anhydrase 1
MD17G1036700	5.35932	32.2381	6.01534	2.58865	3.30212e-05	0.00124499	UDP-Glycosyltransferase superfamily protein
MD17G1044100	4.50821	15.9979	3.54861	1.82725	0.0189336	0.216928	methyltransferases
MD17G1048600	489.948	61.0865	0.124679	-3.0037	3.26231e-24	2.19064e-21	Polyvinylalcohol dehydrogenase
MD17G1055500	12.1747	0.691112	0.0567664	-4.13882	0.000797373	0.0186406	UDP-glucosyl transferase 71C4
MD17G1056900	2.67966	10.1652	3.79348	1.92352	0.0589116	0.461099	Protein kinase superfamily protein
MD17G1069600	21.2301	88.6509	4.17571	2.06202	4.23316e-07	2.79913e-05	CONSTANS-like 2
MD17G1076000	1.76194	7.3998	4.19981	2.07032	0.0731008	0.527233	Ankyrin repeat family protein
MD17G1086700	57.7338	187.111	3.24093	1.69641	1.53926e-07	1.09999e-05	myb domain protein 15
MD17G1091400	14.335	1.25693	0.0876827	-3.51156	0.000736723	0.0174639	formin 3
MD17G1096400	13.0344	40.1995	3.0841	1.62485	0.00175903	0.0353612	MATE efflux family protein
MD17G1100000	0.990593	13.6954	13.8254	3.78925	0.000658283	0.0158947	UDP-glucosyl transferase 73B3
MD17G1103100	3.1285	15.0543	4.81201	2.26664	0.010932	0.144183	glycosyl hydrolase 9B8
MD17G1108000	124.28	381.257	3.06771	1.61716	8.4406e-09	7.82705e-07	Protein of unknown function
MD17G1110200	4476.73	15036.4	3.35879	1.74794	5.90599e-13	1.1501e-10
MD17G1112300	953.18	97.7972	0.102601	-3.28488	2.52516e-31	2.65804e-28	Phototropic-responsive NPH3 family protein
MD17G1121900	1.29305	6.84609	5.29451	2.4045	0.0824313	0.563237	Ankyrin repeat family protein
MD17G1126300	3.8895	16.325	4.19719	2.06942	0.0127719	0.161923	UDP-Glycosyltransferase superfamily protein
MD17G1129900	1.89798	10.2927	5.423	2.43909	0.0257864	0.271067	Carbohydrate-binding X8 domain superfamily protein
MD17G1139100	681.922	35.8056	0.0525069	-4.25135	3.38731e-42	1.31926e-38	glycerol-3-phosphate acyltransferase 1
MD17G1155000	0.302461	7.27867	24.0648	4.58886	0.00873961	0.122439
MD17G1164400	170.898	541.538	3.16878	1.66393	1.49583e-09	1.67891e-07	TIFY domain/Divergent CCT motif family protein
MD17G1194900	48.4889	4.96368	0.102367	-3.28817	8.17616e-09	7.65116e-07	ovate family protein 14
MD17G1200100	82.3216	249.079	3.02568	1.59726	1.46172e-07	1.05088e-05	2-oxoglutarate (2OG) and Fe(II)-dependent oxygenase superfamily protein
MD17G1200500	287.436	1679	5.84129	2.54629	2.46347e-22	1.35134e-19	2-oxoglutarate (2OG) and Fe(II)-dependent oxygenase superfamily protein
MD17G1200700	21.8517	153.588	7.02863	2.81324	8.37361e-14	1.91379e-11	2-oxoglutarate (2OG) and Fe(II)-dependent oxygenase superfamily protein
MD17G1203500	9170.32	794.335	0.0866202	-3.52915	7.77989e-41	1.89377e-37	Protein of unknown function
MD17G1211000	81.728	292.437	3.57817	1.83922	8.65388e-10	1.02134e-07	blue-copper-binding protein
MD17G1211300	58.8999	260.463	4.42213	2.14474	3.42291e-12	6.00506e-10	blue-copper-binding protein
MD17G1214900	31.7692	99.5882	3.13474	1.64835	9.82568e-06	0.000434865	alpha/beta-Hydrolases superfamily protein
MD17G1218300	22.51	77.0045	3.4209	1.77438	2.46506e-05	0.000972712	Plant protein of unknown function (DUF247)
MD17G1219500	338.296	22.0384	0.0651455	-3.94019	2.23542e-31	2.41841e-28	cytochrome P450
MD17G1236200	5.7502	39.2914	6.83305	2.77253	6.84173e-06	0.000316091	Leucine-rich repeat (LRR) family protein
MD17G1237900	11.191	61.1843	5.4673	2.45083	2.27802e-07	1.59e-05	basic helix-loop-helix (bHLH) DNA-binding superfamily protein
MD17G1238600	3.44411	28.3267	8.22469	3.03996	1.01627e-05	0.000447406	basic helix-loop-helix (bHLH) DNA-binding superfamily protein
MD17G1246800	7.02834	97.9318	13.9338	3.80052	4.02618e-16	1.179e-13	Aldolase-type TIM barrel family protein
MD17G1247300	710.76	35.9773	0.050618	-4.30421	3.20482e-43	1.38687e-39	Core-2/I-branching beta-1
MD17G1265300	26.5432	0.314631	0.0118535	-6.39854	3.1283e-09	3.22323e-07	Peroxidase superfamily protein
MSTRG.11300	5.26232	24.4968	4.65514	2.21882	0.00118872	0.0256921
MSTRG.11347	2.97867	21.404	7.18576	2.84514	0.000244701	0.00689109
MSTRG.12110	0.305907	12.6087	41.2174	5.36518	0.00017103	0.00506998
MSTRG.12554	2.97867	13.3782	4.49132	2.16714	0.0168264	0.19907
MSTRG.13640	62.6285	5.83142	0.0931112	-3.4249	1.88486e-10	2.46341e-08
MSTRG.14423	98.9387	7.789	0.0787255	-3.66702	2.32678e-15	6.51951e-13
MSTRG.14579	1.29995	6.27512	4.82722	2.27119	0.0900244	0.594469
MSTRG.14848	3.64676	24.0394	6.59199	2.72071	0.000311658	0.00843997
MSTRG.15465	5.5154	28.1915	5.11141	2.35372	0.000201766	0.00583384
MSTRG.16081	3.63987	12.3084	3.38154	1.75768	0.0728633	0.5262
MSTRG.17158	6.44001	0.691112	0.107315	-3.22007	0.0400699	0.364627
MSTRG.17356	46.1347	4.5872	0.0994306	-3.33017	1.47557e-08	1.31208e-06
MSTRG.177	7.43237	29.5785	3.97969	1.99266	0.00119209	0.0257506
MSTRG.18600	0.385672	4.77177	12.3726	3.62908	0.0520957	0.427512
MSTRG.18697	22.7665	74.5777	3.27576	1.71183	2.68502e-05	0.00104469
MSTRG.19246	1.60241	8.27805	5.16601	2.36905	0.0507015	0.421919
MSTRG.1956	6.87507	0.629261	0.091528	-3.44964	0.0275866	0.283378
MSTRG.19667	7.28318	159.298	21.872	4.45101	2.30967e-25	1.7299e-22
MSTRG.20544	3.20826	10.2181	3.18495	1.67127	0.0912543	0.599743
MSTRG.20566	123.797	13.9905	0.113012	-3.14546	1.1062e-14	2.85318e-12
MSTRG.20673	4.4416	0.314631	0.0708373	-3.81935	0.0831477	0.566428
MSTRG.20981	13.3915	264.608	19.7594	4.30447	4.93662e-31	5.05965e-28
MSTRG.22246	2.53673	10.0485	3.9612	1.98594	0.0372168	0.347514
MSTRG.22327	22.0112	78.8993	3.58451	1.84178	6.15464e-06	0.000289498
MSTRG.22720	22.1582	113.316	5.11396	2.35444	9.50416e-10	1.1183e-07
MSTRG.23096	21.6903	1.32037	0.0608738	-4.03804	1.02855e-05	0.000451116
MSTRG.23989	5.21639	15.8181	3.03238	1.60045	0.0267966	0.277713
MSTRG.2405	18.376	1.8846	0.102558	-3.28549	0.000290905	0.00797317
MSTRG.24336	57.2257	208.357	3.64098	1.86433	5.47715e-09	5.41418e-07
MSTRG.24337	3.80284	43.0147	11.3112	3.49968	2.33264e-08	2.01176e-06
MSTRG.24545	6.89166	26.6531	3.86744	1.95138	0.00156266	0.0320826
MSTRG.24785	6.17659	20.661	3.34505	1.74203	0.0144161	0.17796
MSTRG.2523	0.99404	5.65479	5.6887	2.5081	0.0994883	0.628919
MSTRG.25236	33.2935	3.38576	0.101694	-3.29769	9.87982e-07	5.80376e-05
MSTRG.26152	33.162	3.76542	0.113546	-3.13865	1.89143e-06	0.000102885
MSTRG.26682	137.269	579.348	4.22054	2.07743	5.91104e-14	1.38685e-11
MSTRG.27143	8.48092	0.629261	0.0741973	-3.75249	0.00906409	0.125764
MSTRG.27614	38.4789	3.7686	0.0979395	-3.35197	1.37555e-07	9.93941e-06
MSTRG.27644	9.86105	0.627671	0.0636516	-3.97366	0.00638431	0.0959667
MSTRG.28619	2.75942	16.0084	5.80135	2.53639	0.00253906	0.047406
MSTRG.29125	0.305907	6.22221	20.3402	4.34626	0.0189666	0.216985
MSTRG.29127	39.7603	155.413	3.90875	1.96671	6.6653e-09	6.39392e-07
MSTRG.29129	2.8157	9.47631	3.36553	1.75083	0.0957258	0.614611
MSTRG.29130	2.52358	12.1678	4.82164	2.26953	0.0201261	0.226677
MSTRG.29348	9.91346	0.691112	0.0697145	-3.8424	0.00301603	0.0546351
MSTRG.30	2.28709	11.9747	5.23575	2.3884	0.017938	0.208297
MSTRG.30732	1.20984	12.9301	10.6874	3.41784	0.00295287	0.0537158
MSTRG.30742	18.7313	73.0219	3.89839	1.96288	5.76936e-06	0.000273025
MSTRG.31055	4.72401	22.7554	4.81698	2.26813	0.0018167	0.0362474
MSTRG.31315	4.04622	0.314631	0.0777592	-3.68484	0.0929717	0.605311
MSTRG.31356	2.29399	8.78142	3.82802	1.9366	0.082977	0.565416
MSTRG.31875	4.74406	17.8946	3.772	1.91533	0.00893953	0.124523
MSTRG.32517	30.12	143.852	4.77597	2.25579	6.89587e-11	9.80196e-09
MSTRG.32520	3.22486	11.3048	3.50552	1.80963	0.042681	0.379789
MSTRG.3311	5.49191	17.382	3.16503	1.66222	0.0288546	0.293038
MSTRG.33283	80.9999	341.479	4.2158	2.07581	9.9588e-12	1.6094e-09
MSTRG.33858	20.5424	1.31719	0.0641207	-3.96307	2.62534e-05	0.00102454
MSTRG.3397	35.9074	2.82373	0.0786391	-3.66861	7.12833e-08	5.58606e-06
MSTRG.34039	3.20137	11.0393	3.44831	1.78589	0.0676723	0.503977
MSTRG.34332	4.96675	0.314631	0.0633474	-3.98057	0.0532	0.432925
MSTRG.35286	4.59487	0.376481	0.0819352	-3.60937	0.0674229	0.503085
MSTRG.36554	2.59645	9.79034	3.77067	1.91482	0.0698106	0.5131
MSTRG.36968	0.305907	4.39945	14.3817	3.84616	0.0802667	0.554773
MSTRG.37157	3.58704	11.2863	3.14642	1.65371	0.0678924	0.504812
MSTRG.37290	40.1727	144.85	3.60567	1.85027	1.1397e-07	8.40683e-06
MSTRG.37322	0.305907	4.77116	15.5968	3.96318	0.062073	0.476554
MSTRG.38672	3.63297	19.3343	5.32188	2.41194	0.00331231	0.0584259
MSTRG.39246	81.8266	279.832	3.41982	1.77392	3.01261e-09	3.12053e-07
MSTRG.39347	2.81914	9.90034	3.51183	1.81222	0.0819751	0.561485
MSTRG.4146	5.37591	16.8765	3.13928	1.65043	0.0217957	0.24016
MSTRG.4195	8.12563	0.627671	0.0772459	-3.6944	0.0131717	0.166055
MSTRG.430	25.6976	77.9733	3.03426	1.60135	9.31367e-05	0.00304567
MSTRG.4550	1.59896	7.21046	4.50947	2.17296	0.0874096	0.583435
MSTRG.4743	1.0738	7.97296	7.42497	2.89238	0.0233359	0.252322
MSTRG.5189	2.3703	10.9791	4.63192	2.21161	0.0261898	0.27405
MSTRG.72	1.21329	7.84547	6.46628	2.69294	0.0471733	0.403443
MSTRG.8662	90.9458	9.46776	0.104103	-3.26391	9.56221e-13	1.79913e-10
MSTRG.944	4.27517	0.313041	0.0732229	-3.77156	0.0871039	0.582248
MSTRG.9630	4.44504	25.4908	5.73466	2.51971	0.000261224	0.00728267
